# Supplementary material for: 1,1′-[(5-Hy­droxy­methyl-1,3-phenyl­ene)bis­(methyl­ene)]dipyridin-4(1H)-one monohydrate
Source: Acta Crystallogr Sect E Struct Rep Online. 2011 Jun 30;67(Pt 7):o1859–60. doi: 10.1107/S1600536811024809 (PMC3152136; doi:10.1107/S1600536811024809)
Supplement: Supplementary file 1 [file e-67-o1859-sup1.cif]

##############################################################################
#                                                                            #
# This CIF contains the data in a paper accepted for publication in          #
# Acta Crystallographica Section E. It conforms to the requirements of       #
# Notes for Authors for Acta Crystallographica Section E, and has been       #
# peer reviewed under the auspices of the IUCr Commission on Journals.       #
#                                                                            #
# Full details of the Crystallographic Information File format               #
# are given in the paper "The Crystallographic Information File (CIF):       #
# a New Standard Archive File for Crystallography" by S. R. Hall, F. H.      #
# Allen and I. D. Brown [Acta Cryst. (1991), A47, 655-685].                  #
#                                                                            #
# The current version of the core CIF dictionary is obtainable from          #
# ftp://ftp.iucr.org/pub/cif_core.dic.                                       #
#                                                                            #
# Software is freely available for graphical display of the structure(s)     #
# in this CIF. For information consult the CIF software page                 #
# http://www.iucr.org/resources/cif/software.                                #
#                                                                            #
# This file may be used for bona fide research purposes within the           #
# scientific community so long as proper attribution is given to the journal # 
# article from which it was obtained.                                        #
#                                                                            #
##############################################################################
data_global
_journal_date_recd_electronic     2011-06-22
_journal_date_accepted     2011-06-23
_journal_name_full     'Acta Crystallographica, Section E'
_journal_year     2011
_journal_volume     67
_journal_issue      7
_journal_page_first     o1859
_journal_page_last     o1860
_journal_paper_category     QO
_journal_coeditor_code     TK2759
_publ_contact_author_name     'Filipe A. Almeida Paz'
_publ_contact_author_address
;
 Department of Chemistry
 University of Aveiro
 CICECO
 3810-193
 Aveiro
 Portugal
;
_publ_contact_author_email     filipe.paz@ua.pt
_publ_contact_author_fax     '+351 234 401470'
_publ_contact_author_phone     '+351 234 370200'
_publ_section_title
;
1,1'-[(5-Hydroxymethyl-1,3-phenylene)bis(methylene)]dipyridin-4(1<i>H</i>)-one
monohydrate
;
loop_
    _publ_author_name
    _publ_author_footnote
    _publ_author_address
    'Fernandes, Jos\'e A.' .
;
Department of Chemistry
University of Aveiro
CICECO
3810-193 Aveiro
Portugal
;
    'Lago, Manuela E. L.' .
;
Department of Chemistry
University of Aveiro
QOPNA
3810-193 Aveiro
Portugal
;
    'Silva, Sandrina' .
;
Department of Chemistry
University of Aveiro
QOPNA
3810-193 Aveiro
Portugal
;
    'Tom\'e, Jo\~ao P. C.' .
;
Department of Chemistry
University of Aveiro
QOPNA
3810-193 Aveiro
Portugal
;
    'Cavaleiro, Jos\'e A. S.' .
;
Department of Chemistry
University of Aveiro
QOPNA
3810-193 Aveiro
Portugal
;
    'Almeida Paz, Filipe A.' .
;
Department of Chemistry
University of Aveiro
CICECO
3810-193 Aveiro
Portugal
;
data_I
_chemical_name_systematic
;
1,1'-[(5-Hydroxymethyl-1,3-phenylene)bis(methylene)]dipyridin-4(1<i>H</i>)-one
monohydrate
;
_chemical_name_common     ?
_chemical_formula_moiety     'C19 H18 N2 O3, H2 O'
_chemical_formula_sum     'C19 H20 N2 O4'
_chemical_formula_iupac     'C19 H18 N2 O3, H2 O'
_chemical_formula_weight     340.37
_chemical_melting_point     ?
_symmetry_cell_setting     monoclinic
_symmetry_space_group_name_H-M     'C c'
_symmetry_space_group_name_Hall     'C -2yc'
loop_
    _symmetry_equiv_pos_as_xyz
    'x, y, z'
    'x, -y, z+1/2'
    'x+1/2, y+1/2, z'
    'x+1/2, -y+1/2, z+1/2'
_cell_length_a     12.2215(8)
_cell_length_b     14.1521(10)
_cell_length_c     10.3326(7)
_cell_angle_alpha     90.00
_cell_angle_beta     114.720(3)
_cell_angle_gamma     90.00
_cell_volume     1623.36(19)
_cell_formula_units_Z     4
_cell_measurement_reflns_used     9702
_cell_measurement_theta_min     2.61
_cell_measurement_theta_max     29.13
_cell_measurement_temperature     180(2)
_exptl_crystal_description     Block
_exptl_crystal_colour     Colourless
_exptl_crystal_size_max     0.16
_exptl_crystal_size_mid     0.10
_exptl_crystal_size_min     0.10
_exptl_crystal_density_diffrn     1.393
_exptl_crystal_density_meas     ?
_exptl_crystal_density_method     'not measured'
_exptl_crystal_F_000     720
_exptl_absorpt_coefficient_mu     0.099
_exptl_absorpt_correction_type     multi-scan
_exptl_absorpt_process_details
;
(SADABS; Sheldrick, 1997)
;
_exptl_absorpt_correction_T_min     0.9844
_exptl_absorpt_correction_T_max     0.9902
_exptl_special_details     ?
_diffrn_ambient_temperature     180(2)
_diffrn_radiation_type     MoK\a
_diffrn_radiation_wavelength     0.71073
_diffrn_radiation_source     'fine-focus sealed tube'
_diffrn_radiation_monochromator     graphite
_diffrn_measurement_device_type     'Bruker X8 KappaCCD APEXII'
_diffrn_measurement_method     '\w and \f'
_diffrn_detector_area_resol_mean     ?
_diffrn_reflns_number     79090
_diffrn_reflns_av_R_equivalents     0.0443
_diffrn_reflns_av_sigmaI/netI     0.0137
_diffrn_reflns_theta_min     3.61
_diffrn_reflns_theta_max     29.13
_diffrn_reflns_theta_full     29.13
_diffrn_measured_fraction_theta_max     0.999
_diffrn_measured_fraction_theta_full     0.999
_diffrn_reflns_limit_h_min     -16
_diffrn_reflns_limit_h_max     16
_diffrn_reflns_limit_k_min     -19
_diffrn_reflns_limit_k_max     19
_diffrn_reflns_limit_l_min     -14
_diffrn_reflns_limit_l_max     14
_diffrn_standards_number     0
_diffrn_standards_interval_count     .
_diffrn_standards_interval_time     .
_diffrn_standards_decay_%     ?
_refine_special_details
;
Refinement of <i>F</i>^2^ against ALL reflections. The weighted <i>R</i>-factor
<i>wR</i> and goodness of fit <i>S</i> are based on <i>F</i>^2^, conventional
<i>R</i>-factors <i>R</i> are based on <i>F</i>, with <i>F</i> set to zero for
negative <i>F</i>^2^. The threshold expression of <i>F</i>^2^ >
\s(<i>F</i>^2^) is used only for calculating <i>R</i>-factors(gt) <i>etc</i>.
and is not relevant to the choice of reflections for refinement.
<i>R</i>-factors based on <i>F</i>^2^ are statistically about twice as large
as those based on <i>F</i>, and <i>R</i>- factors based on ALL data will be
even larger.
;
_reflns_number_total     2188
_reflns_number_gt     2103
_reflns_threshold_expression     I>2\s(I)
_refine_ls_structure_factor_coef     Fsqd
_refine_ls_matrix_type     full
_refine_ls_R_factor_all     0.0312
_refine_ls_R_factor_gt     0.0297
_refine_ls_wR_factor_gt     0.0756
_refine_ls_wR_factor_ref     0.0767
_refine_ls_goodness_of_fit_ref     1.067
_refine_ls_restrained_S_all     1.066
_refine_ls_number_reflns     2188
_refine_ls_number_parameters     233
_refine_ls_number_restraints     5
_refine_ls_hydrogen_treatment     mixed
_refine_ls_weighting_scheme     calc
_refine_ls_weighting_details
         'calc w=1/[\s^2^(Fo^2^)+(0.0434P)^2^+0.5107P] where P=(Fo^2^+2Fc^2^)/3'
_atom_sites_solution_hydrogens     geom
_atom_sites_solution_primary     direct
_atom_sites_solution_secondary     difmap
_refine_ls_shift/su_max     0.000
_refine_ls_shift/su_mean     0.000
_refine_diff_density_max     0.258
_refine_diff_density_min     -0.198
_refine_ls_extinction_method     none
_refine_ls_extinction_coef     ?
_refine_ls_abs_structure_details     nd
_refine_ls_abs_structure_Flack     ?
loop_
    _atom_type_symbol
    _atom_type_description
    _atom_type_scat_dispersion_real
    _atom_type_scat_dispersion_imag
    _atom_type_scat_source
    'C' 'C' 0.0033 0.0000
                         'International Tables Vol C Tables 4.2.6.8 and 6.1.1.4'
    'H' 'H' 0.0000 0.0000
                         'International Tables Vol C Tables 4.2.6.8 and 6.1.1.4'
    'N' 'N' 0.0061 0.0000
                         'International Tables Vol C Tables 4.2.6.8 and 6.1.1.4'
    'O' 'O' 0.0106 0.0000
                         'International Tables Vol C Tables 4.2.6.8 and 6.1.1.4'
_computing_data_collection     'APEX2 (Bruker, 2006)'
_computing_cell_refinement     'SAINT-Plus (Bruker, 2005)'
_computing_data_reduction     'SAINT-Plus (Bruker, 2005)'
_computing_structure_solution     'SHELXTL (Sheldrick, 2008)'
_computing_structure_refinement     'SHELXTL (Sheldrick, 2008)'
_computing_molecular_graphics     'DIAMOND (Brandenburg, 2009)'
_computing_publication_material     'SHELXTL (Sheldrick, 2008)'
loop_
    _atom_site_type_symbol
    _atom_site_label
    _atom_site_fract_x
    _atom_site_fract_y
    _atom_site_fract_z
    _atom_site_U_iso_or_equiv
    _atom_site_adp_type
    _atom_site_calc_flag
    _atom_site_refinement_flags
    _atom_site_occupancy
    _atom_site_symmetry_multiplicity
    _atom_site_disorder_assembly
    _atom_site_disorder_group
    N N1 0.92401(12) 0.28077(10) 0.65493(14) 0.0187(3) Uani d . 1 1 . .
    N N2 0.79193(12) 0.00864(10) 0.34079(15) 0.0196(3) Uani d . 1 1 . .
    O O1 0.38592(12) 0.23425(10) 0.59461(18) 0.0387(4) Uani d . 1 1 . .
    H H1 0.3109 0.2418 0.5601 0.058 Uiso calc R 1 1 . .
    O O2 1.15708(12) 0.29372(10) 0.46529(15) 0.0317(3) Uani d . 1 1 . .
    O O3 1.14843(12) -0.01091(12) 0.42158(16) 0.0384(4) Uani d . 1 1 . .
    C C1 0.41238(14) 0.14197(11) 0.56300(19) 0.0216(3) Uani d . 1 1 . .
    H H1A 0.3467 0.1195 0.4735 0.026 Uiso calc R 1 1 . .
    H H1B 0.4184 0.0982 0.6405 0.026 Uiso calc R 1 1 . .
    C C2 0.53025(14) 0.14250(10) 0.54728(17) 0.0175(3) Uani d . 1 1 . .
    C C3 0.62390(14) 0.20213(11) 0.63200(17) 0.0181(3) Uani d . 1 1 . .
    H H3 0.6132 0.2432 0.6985 0.022 Uiso calc R 1 1 . .
    C C4 0.73306(14) 0.20150(11) 0.61923(16) 0.0174(3) Uani d . 1 1 . .
    C C5 0.74897(14) 0.14000(11) 0.52290(17) 0.0182(3) Uani d . 1 1 . .
    H H5 0.8241 0.1382 0.5160 0.022 Uiso calc R 1 1 . .
    C C6 0.65561(14) 0.08125(11) 0.43687(17) 0.0179(3) Uani d . 1 1 . .
    C C7 0.54605(14) 0.08265(11) 0.44961(17) 0.0185(3) Uani d . 1 1 . .
    H H7 0.4821 0.0425 0.3913 0.022 Uiso calc R 1 1 . .
    C C8 0.83252(14) 0.26795(12) 0.71127(18) 0.0210(3) Uani d . 1 1 . .
    H H8A 0.7972 0.3301 0.7161 0.025 Uiso calc R 1 1 . .
    H H8B 0.8714 0.2423 0.8092 0.025 Uiso calc R 1 1 . .
    C C9 0.89558(15) 0.33240(12) 0.53364(18) 0.0217(3) Uani d . 1 1 . .
    H H9 0.8219 0.3665 0.4953 0.026 Uiso calc R 1 1 . .
    C C10 0.97013(15) 0.33616(12) 0.46626(19) 0.0231(3) Uani d . 1 1 . .
    H H10 0.9469 0.3717 0.3809 0.028 Uiso calc R 1 1 . .
    C C11 1.08376(14) 0.28714(12) 0.52208(18) 0.0222(3) Uani d . 1 1 . .
    C C12 1.10808(15) 0.23253(12) 0.64795(19) 0.0247(4) Uani d . 1 1 . .
    H H12 1.1806 0.1971 0.6892 0.030 Uiso calc R 1 1 . .
    C C13 1.02879(15) 0.23077(12) 0.70921(17) 0.0221(3) Uani d . 1 1 . .
    H H13 1.0471 0.1936 0.7922 0.027 Uiso calc R 1 1 . .
    C C14 0.66668(14) 0.01871(12) 0.32359(19) 0.0229(3) Uani d . 1 1 . .
    H H14A 0.6339 -0.0446 0.3278 0.027 Uiso calc R 1 1 . .
    H H14B 0.6175 0.0458 0.2285 0.027 Uiso calc R 1 1 . .
    C C15 0.84155(16) 0.07180(13) 0.28150(19) 0.0245(3) Uani d . 1 1 . .
    H H15 0.7922 0.1199 0.2209 0.029 Uiso calc R 1 1 . .
    C C16 0.96049(16) 0.06788(13) 0.30689(19) 0.0265(4) Uani d . 1 1 . .
    H H16 0.9922 0.1132 0.2639 0.032 Uiso calc R 1 1 . .
    C C17 1.03820(16) -0.00342(13) 0.39709(19) 0.0253(4) Uani d . 1 1 . .
    C C18 0.98150(16) -0.06684(13) 0.45843(19) 0.0265(4) Uani d . 1 1 . .
    H H18 1.0280 -0.1153 0.5208 0.032 Uiso calc R 1 1 . .
    C C19 0.86260(16) -0.05917(11) 0.42929(18) 0.0229(3) Uani d . 1 1 . .
    H H19 0.8281 -0.1024 0.4720 0.027 Uiso calc R 1 1 . .
    O O1W 0.26763(13) 0.99519(12) 0.23725(16) 0.0365(3) Uani d D 1 1 . .
    H H1X 0.216(2) 0.998(2) 0.283(2) 0.055 Uiso d D 1 1 . .
    H H1Y 0.224(2) 0.999(2) 0.1375(11) 0.055 Uiso d D 1 1 . .
loop_
    _atom_site_aniso_label
    _atom_site_aniso_U_11
    _atom_site_aniso_U_22
    _atom_site_aniso_U_33
    _atom_site_aniso_U_12
    _atom_site_aniso_U_13
    _atom_site_aniso_U_23
    N1 0.0158(6) 0.0206(6) 0.0200(6) -0.0034(5) 0.0077(5) -0.0024(5)
    N2 0.0178(6) 0.0221(6) 0.0206(6) 0.0011(5) 0.0096(5) -0.0030(5)
    O1 0.0209(6) 0.0327(7) 0.0641(10) 0.0020(5) 0.0195(7) -0.0139(7)
    O2 0.0235(6) 0.0414(7) 0.0351(7) 0.0019(6) 0.0172(6) 0.0058(6)
    O3 0.0206(6) 0.0613(10) 0.0345(8) 0.0042(6) 0.0126(6) 0.0033(7)
    C1 0.0175(7) 0.0236(7) 0.0267(8) 0.0006(6) 0.0121(6) 0.0023(6)
    C2 0.0153(6) 0.0193(7) 0.0188(7) 0.0018(6) 0.0080(6) 0.0048(6)
    C3 0.0183(7) 0.0190(7) 0.0190(7) 0.0012(6) 0.0099(6) -0.0004(6)
    C4 0.0159(7) 0.0187(7) 0.0173(7) -0.0005(5) 0.0064(6) 0.0004(5)
    C5 0.0142(6) 0.0215(7) 0.0202(7) -0.0005(6) 0.0085(6) -0.0028(6)
    C6 0.0184(7) 0.0180(6) 0.0180(7) 0.0012(5) 0.0081(6) -0.0003(5)
    C7 0.0157(7) 0.0182(7) 0.0206(7) -0.0012(5) 0.0067(6) 0.0008(6)
    C8 0.0178(7) 0.0248(8) 0.0227(7) -0.0043(6) 0.0107(6) -0.0064(6)
    C9 0.0178(7) 0.0206(7) 0.0241(8) 0.0000(6) 0.0063(6) 0.0008(6)
    C10 0.0203(7) 0.0246(8) 0.0233(7) -0.0006(6) 0.0081(6) 0.0045(6)
    C11 0.0196(8) 0.0227(8) 0.0250(8) -0.0034(6) 0.0099(7) -0.0025(6)
    C12 0.0192(8) 0.0242(8) 0.0294(9) 0.0021(6) 0.0090(7) 0.0041(7)
    C13 0.0193(7) 0.0214(7) 0.0231(8) -0.0008(6) 0.0063(6) 0.0024(6)
    C14 0.0159(7) 0.0287(8) 0.0248(8) -0.0021(6) 0.0092(6) -0.0092(7)
    C15 0.0263(8) 0.0250(8) 0.0237(8) 0.0035(6) 0.0120(7) 0.0032(6)
    C16 0.0258(8) 0.0313(9) 0.0260(9) -0.0011(7) 0.0144(7) 0.0028(7)
    C17 0.0224(8) 0.0328(9) 0.0217(8) 0.0012(7) 0.0103(7) -0.0026(7)
    C18 0.0261(9) 0.0273(8) 0.0269(8) 0.0071(7) 0.0118(7) 0.0055(7)
    C19 0.0271(8) 0.0200(7) 0.0246(8) -0.0001(6) 0.0139(7) 0.0004(6)
    O1W 0.0245(6) 0.0518(9) 0.0308(7) -0.0028(6) 0.0091(6) -0.0021(6)
_geom_special_details
;
All e.s.d.'s (except the e.s.d. in the dihedral angle between two l.s. planes)
are estimated using the full covariance matrix. The cell e.s.d.'s are taken
into account individually in the estimation of e.s.d.'s in distances, angles
and torsion angles; correlations between e.s.d.'s in cell parameters are only
used when they are defined by crystal symmetry. An approximate (isotropic)
treatment of cell e.s.d.'s is used for estimating e.s.d.'s involving l.s.
planes.
;
loop_
    _geom_bond_atom_site_label_1
    _geom_bond_atom_site_label_2
    _geom_bond_site_symmetry_2
    _geom_bond_distance
    _geom_bond_publ_flag
    N1 C13 . 1.362(2) ?
    N1 C9 . 1.364(2) ?
    N1 C8 . 1.472(2) ?
    N2 C19 . 1.357(2) ?
    N2 C15 . 1.361(2) ?
    N2 C14 . 1.472(2) ?
    O1 C1 . 1.416(2) ?
    O1 H1 . 0.8400 ?
    O2 C11 . 1.263(2) ?
    O3 C17 . 1.267(2) ?
    C1 C2 . 1.516(2) ?
    C1 H1A . 0.9900 ?
    C1 H1B . 0.9900 ?
    C2 C7 . 1.391(2) ?
    C2 C3 . 1.397(2) ?
    C3 C4 . 1.394(2) ?
    C3 H3 . 0.9500 ?
    C4 C5 . 1.396(2) ?
    C4 C8 . 1.516(2) ?
    C5 C6 . 1.391(2) ?
    C5 H5 . 0.9500 ?
    C6 C7 . 1.399(2) ?
    C6 C14 . 1.518(2) ?
    C7 H7 . 0.9500 ?
    C8 H8A . 0.9900 ?
    C8 H8B . 0.9900 ?
    C9 C10 . 1.359(2) ?
    C9 H9 . 0.9500 ?
    C10 C11 . 1.440(2) ?
    C10 H10 . 0.9500 ?
    C11 C12 . 1.433(2) ?
    C12 C13 . 1.361(2) ?
    C12 H12 . 0.9500 ?
    C13 H13 . 0.9500 ?
    C14 H14A . 0.9900 ?
    C14 H14B . 0.9900 ?
    C15 C16 . 1.366(2) ?
    C15 H15 . 0.9500 ?
    C16 C17 . 1.431(3) ?
    C16 H16 . 0.9500 ?
    C17 C18 . 1.433(3) ?
    C18 C19 . 1.360(2) ?
    C18 H18 . 0.9500 ?
    C19 H19 . 0.9500 ?
    O1W H1X . 0.936(10) ?
    O1W H1Y . 0.943(10) ?
loop_
    _geom_angle_atom_site_label_1
    _geom_angle_atom_site_label_2
    _geom_angle_atom_site_label_3
    _geom_angle_site_symmetry_1
    _geom_angle_site_symmetry_3
    _geom_angle
    _geom_angle_publ_flag
    C13 N1 C9 . . 119.41(14) ?
    C13 N1 C8 . . 120.81(14) ?
    C9 N1 C8 . . 119.05(14) ?
    C19 N2 C15 . . 119.32(14) ?
    C19 N2 C14 . . 119.10(14) ?
    C15 N2 C14 . . 121.23(15) ?
    C1 O1 H1 . . 109.5 ?
    O1 C1 C2 . . 109.83(13) ?
    O1 C1 H1A . . 109.7 ?
    C2 C1 H1A . . 109.7 ?
    O1 C1 H1B . . 109.7 ?
    C2 C1 H1B . . 109.7 ?
    H1A C1 H1B . . 108.2 ?
    C7 C2 C3 . . 119.77(14) ?
    C7 C2 C1 . . 120.07(14) ?
    C3 C2 C1 . . 120.15(14) ?
    C4 C3 C2 . . 120.17(14) ?
    C4 C3 H3 . . 119.9 ?
    C2 C3 H3 . . 119.9 ?
    C3 C4 C5 . . 119.71(14) ?
    C3 C4 C8 . . 118.98(13) ?
    C5 C4 C8 . . 121.31(13) ?
    C6 C5 C4 . . 120.45(14) ?
    C6 C5 H5 . . 119.8 ?
    C4 C5 H5 . . 119.8 ?
    C5 C6 C7 . . 119.53(14) ?
    C5 C6 C14 . . 121.83(14) ?
    C7 C6 C14 . . 118.56(14) ?
    C2 C7 C6 . . 120.35(14) ?
    C2 C7 H7 . . 119.8 ?
    C6 C7 H7 . . 119.8 ?
    N1 C8 C4 . . 111.76(13) ?
    N1 C8 H8A . . 109.3 ?
    C4 C8 H8A . . 109.3 ?
    N1 C8 H8B . . 109.3 ?
    C4 C8 H8B . . 109.3 ?
    H8A C8 H8B . . 107.9 ?
    C10 C9 N1 . . 121.57(15) ?
    C10 C9 H9 . . 119.2 ?
    N1 C9 H9 . . 119.2 ?
    C9 C10 C11 . . 121.12(15) ?
    C9 C10 H10 . . 119.4 ?
    C11 C10 H10 . . 119.4 ?
    O2 C11 C12 . . 122.89(16) ?
    O2 C11 C10 . . 122.09(15) ?
    C12 C11 C10 . . 115.00(14) ?
    C13 C12 C11 . . 120.93(15) ?
    C13 C12 H12 . . 119.5 ?
    C11 C12 H12 . . 119.5 ?
    C12 C13 N1 . . 121.92(15) ?
    C12 C13 H13 . . 119.0 ?
    N1 C13 H13 . . 119.0 ?
    N2 C14 C6 . . 112.76(13) ?
    N2 C14 H14A . . 109.0 ?
    C6 C14 H14A . . 109.0 ?
    N2 C14 H14B . . 109.0 ?
    C6 C14 H14B . . 109.0 ?
    H14A C14 H14B . . 107.8 ?
    N2 C15 C16 . . 121.70(16) ?
    N2 C15 H15 . . 119.1 ?
    C16 C15 H15 . . 119.1 ?
    C15 C16 C17 . . 121.11(16) ?
    C15 C16 H16 . . 119.4 ?
    C17 C16 H16 . . 119.4 ?
    O3 C17 C16 . . 123.34(17) ?
    O3 C17 C18 . . 121.98(17) ?
    C16 C17 C18 . . 114.68(15) ?
    C19 C18 C17 . . 121.44(16) ?
    C19 C18 H18 . . 119.3 ?
    C17 C18 H18 . . 119.3 ?
    N2 C19 C18 . . 121.72(15) ?
    N2 C19 H19 . . 119.1 ?
    C18 C19 H19 . . 119.1 ?
    H1X O1W H1Y . . 111.4(15) ?
loop_
    _geom_torsion_atom_site_label_1
    _geom_torsion_atom_site_label_2
    _geom_torsion_atom_site_label_3
    _geom_torsion_atom_site_label_4
    _geom_torsion_site_symmetry_1
    _geom_torsion_site_symmetry_2
    _geom_torsion_site_symmetry_3
    _geom_torsion_site_symmetry_4
    _geom_torsion
    _geom_torsion_publ_flag
    O1 C1 C2 C7 . . . . -145.77(15) ?
    O1 C1 C2 C3 . . . . 35.1(2) ?
    C7 C2 C3 C4 . . . . -0.2(2) ?
    C1 C2 C3 C4 . . . . 178.93(14) ?
    C2 C3 C4 C5 . . . . -0.9(2) ?
    C2 C3 C4 C8 . . . . 179.21(14) ?
    C3 C4 C5 C6 . . . . 1.8(2) ?
    C8 C4 C5 C6 . . . . -178.39(15) ?
    C4 C5 C6 C7 . . . . -1.4(2) ?
    C4 C5 C6 C14 . . . . 175.51(15) ?
    C3 C2 C7 C6 . . . . 0.6(2) ?
    C1 C2 C7 C6 . . . . -178.55(15) ?
    C5 C6 C7 C2 . . . . 0.2(2) ?
    C14 C6 C7 C2 . . . . -176.82(15) ?
    C13 N1 C8 C4 . . . . -98.31(17) ?
    C9 N1 C8 C4 . . . . 71.82(18) ?
    C3 C4 C8 N1 . . . . -161.86(14) ?
    C5 C4 C8 N1 . . . . 18.3(2) ?
    C13 N1 C9 C10 . . . . -0.8(2) ?
    C8 N1 C9 C10 . . . . -171.09(15) ?
    N1 C9 C10 C11 . . . . -1.3(3) ?
    C9 C10 C11 O2 . . . . -176.23(17) ?
    C9 C10 C11 C12 . . . . 2.4(2) ?
    O2 C11 C12 C13 . . . . 177.05(17) ?
    C10 C11 C12 C13 . . . . -1.6(2) ?
    C11 C12 C13 N1 . . . . -0.4(3) ?
    C9 N1 C13 C12 . . . . 1.7(2) ?
    C8 N1 C13 C12 . . . . 171.78(15) ?
    C19 N2 C14 C6 . . . . 85.84(19) ?
    C15 N2 C14 C6 . . . . -87.4(2) ?
    C5 C6 C14 N2 . . . . 15.0(2) ?
    C7 C6 C14 N2 . . . . -168.12(14) ?
    C19 N2 C15 C16 . . . . 1.1(2) ?
    C14 N2 C15 C16 . . . . 174.26(16) ?
    N2 C15 C16 C17 . . . . 0.2(3) ?
    C15 C16 C17 O3 . . . . 178.65(18) ?
    C15 C16 C17 C18 . . . . -1.2(3) ?
    O3 C17 C18 C19 . . . . -178.78(17) ?
    C16 C17 C18 C19 . . . . 1.1(3) ?
    C15 N2 C19 C18 . . . . -1.2(2) ?
    C14 N2 C19 C18 . . . . -174.54(16) ?
    C17 C18 C19 N2 . . . . 0.1(3) ?
loop_
    _geom_hbond_atom_site_label_D
    _geom_hbond_atom_site_label_H
    _geom_hbond_atom_site_label_A
    _geom_hbond_site_symmetry_A
    _geom_hbond_distance_DH
    _geom_hbond_distance_HA
    _geom_hbond_distance_DA
    _geom_hbond_angle_DHA
    O1W H1X O3 1_465 0.936(10) 1.932(11) 2.842(2) 164(2)
    O1W H1Y O3 2_464 0.943(10) 2.034(10) 2.973(2) 174(2)
    O1 H1 O2 1_455 0.84 1.87 2.6814(19) 162
