# Supplementary material for: 1,1′-[(5-Hy­droxy­methyl-1,3-phenyl­ene)bis­(methyl­ene)]dipyridin-4(1H)-one monohydrate
Source: Acta Crystallogr Sect E Struct Rep Online. 2011 Jun 30;67(Pt 7):o1859–60. doi: 10.1107/S1600536811024809 (PMC3152136; doi:10.1107/S1600536811024809)
Supplement: Supplementary file 2 [file e-67-o1859-Isup2.hkl]

# 
# h,k,l, Fc-squared, Fo-squared, sigma(Fo-squared) and status flag 
# 
data_I
_shelx_title 'I in Cc' 
_shelx_refln_list_code          4 
_shelx_F_calc_maximum      224.55 
_exptl_crystal_F_000       720.00 
_reflns_d_resolution_high  0.7300 
 
loop_ 
 _symmetry_equiv_pos_as_xyz 
 'x, y, z' 
 'x, -y, z+1/2' 
 'x+1/2, y+1/2, z' 
 'x+1/2, -y+1/2, z+1/2' 
 
_cell_length_a    12.2215 
_cell_length_b    14.1521 
_cell_length_c    10.3326 
_cell_angle_alpha  90.000 
_cell_angle_beta  114.720 
_cell_angle_gamma  90.000 
 
_shelx_F_squared_multiplier     1.000 
 
loop_ 
 _refln_index_h 
 _refln_index_k 
 _refln_index_l 
 _refln_F_squared_calc 
 _refln_F_squared_meas 
 _refln_F_squared_sigma 
 _refln_observed_status 
   2   0   0      513.40      457.01      5.41 o 
   4   0   0     1963.62     1923.44     19.31 o 
   6   0   0      409.26      417.96      4.84 o 
   8   0   0     2651.88     2601.49     22.16 o 
  10   0   0      937.90      876.20     12.92 o 
  12   0   0      126.76      136.84      4.95 o 
  14   0   0      293.82      311.73     11.15 o 
   3   1   0       35.73       44.78      0.75 o 
   5   1   0     1294.47     1265.98      8.19 o 
   7   1   0     1442.08     1447.32      9.73 o 
   9   1   0      136.64      119.32      1.99 o 
  11   1   0       71.53       66.52      2.70 o 
  13   1   0       48.13       43.78      2.93 o 
  15   1   0      179.03      180.40      7.38 o 
   2   2   0     2774.48     2700.33     13.27 o 
   4   2   0     4313.84     4209.95     23.55 o 
   6   2   0     2617.32     2843.12     17.40 o 
   8   2   0      482.18      470.40      4.38 o 
  10   2   0     1379.61     1329.74     13.63 o 
  12   2   0       88.07       80.96      3.25 o 
  14   2   0      146.70      158.27      5.37 o 
   1   3   0    22033.32    20987.65     80.86 o 
   3   3   0     4671.16     4616.26     22.59 o 
   5   3   0      404.81      404.11      3.30 o 
   7   3   0      158.99      182.31      2.44 o 
   9   3   0     1216.35     1203.87     10.06 o 
  11   3   0      374.24      352.67      7.59 o 
  13   3   0       21.47       22.32      2.73 o 
  15   3   0       29.66       30.09      3.83 o 
   0   4   0    15401.21    15010.19     78.51 o 
   2   4   0     4616.84     4447.77     19.10 o 
   4   4   0     1941.58     2095.43     11.24 o 
   6   4   0      369.58      373.30      3.34 o 
   8   4   0      513.23      518.09      4.99 o 
  10   4   0       17.79       15.62      2.14 o 
  12   4   0       55.52       60.09      5.16 o 
  14   4   0      102.51      107.97      5.40 o 
   1   5   0     2158.31     2064.45      8.67 o 
   3   5   0     2832.88     3078.64     14.13 o 
   5   5   0      966.93     1018.77      6.49 o 
   7   5   0      314.92      307.58      3.12 o 
   9   5   0      839.29      827.08      8.05 o 
  11   5   0       51.50       55.92      4.30 o 
  13   5   0      280.64      288.55     12.92 o 
   0   6   0       19.34       11.27      0.86 o 
   2   6   0     2906.18     2829.63     12.04 o 
   4   6   0     1819.89     1964.71     10.03 o 
   6   6   0      642.79      628.74      4.59 o 
   8   6   0     1206.88     1195.49      8.67 o 
  10   6   0       64.13       49.66      3.52 o 
  12   6   0       34.83       41.26      4.79 o 
  14   6   0        2.19        3.61      4.38 o 
   1   7   0     2189.75     2201.18      9.30 o 
   3   7   0     3191.49     3432.04     15.95 o 
   5   7   0      279.54      295.35      2.64 o 
   7   7   0      141.27      133.22      1.91 o 
   9   7   0      758.58      734.97      8.02 o 
  11   7   0      129.36      147.25      7.30 o 
  13   7   0      125.12      125.13     10.93 o 
   0   8   0      527.79      465.20      4.29 o 
   2   8   0      542.17      520.70      3.22 o 
   4   8   0      850.80      968.61      5.91 o 
   6   8   0      218.59      218.43      2.60 o 
   8   8   0     1246.00     1155.50      8.77 o 
  10   8   0      129.40      116.63      7.31 o 
  12   8   0      169.76      170.43     10.54 o 
   1   9   0      491.60      490.64      3.32 o 
   3   9   0     1040.27     1095.29      6.29 o 
   5   9   0      122.41      126.62      2.05 o 
   7   9   0       71.29       78.29      2.22 o 
   9   9   0      462.41      464.41      6.69 o 
  11   9   0       20.57       20.06      4.33 o 
  13   9   0      342.02      338.79     22.65 o 
   0  10   0      195.82      167.81      2.92 o 
   2  10   0     2947.32     3053.46     14.48 o 
   4  10   0       14.19       16.08      0.98 o 
   6  10   0      215.68      204.97      3.23 o 
   8  10   0      389.72      392.78      5.88 o 
  10  10   0       69.44       64.00      4.15 o 
  12  10   0       17.50        5.51      4.64 o 
   1  11   0      218.37      206.76      2.55 o 
   3  11   0      409.64      420.19      3.44 o 
   5  11   0      125.06      117.44      2.89 o 
   7  11   0      105.37       98.51      3.15 o 
   9  11   0      266.85      253.24      6.83 o 
  11  11   0       60.96       76.75      7.06 o 
   0  12   0      369.11      396.64      5.03 o 
   2  12   0      213.62      222.33      2.95 o 
   4  12   0      106.20      113.56      3.05 o 
   6  12   0      170.25      154.31      3.99 o 
   8  12   0      148.46      141.18      4.46 o 
  10  12   0      181.54      211.42      6.56 o 
   1  13   0      183.18      186.98      3.40 o 
   3  13   0      151.48      158.19      3.66 o 
   5  13   0       75.13       80.56      3.34 o 
   7  13   0      296.34      273.74      6.44 o 
   9  13   0       41.99       31.77      3.80 o 
  11  13   0       67.62       67.90      6.35 o 
   0  14   0     3057.95     3041.30     34.02 o 
   2  14   0       23.16       25.25      2.16 o 
   4  14   0       53.25       56.18      3.24 o 
   6  14   0       17.09       18.06      2.53 o 
   8  14   0       75.16       77.59      5.08 o 
  10  14   0      189.36      169.87     12.04 o 
   1  15   0     1011.83     1028.24     11.59 o 
   3  15   0      223.97      222.17      5.74 o 
   5  15   0       28.87       18.68      3.10 o 
   7  15   0       37.42       36.84      3.79 o 
   9  15   0      291.97      319.81     12.92 o 
   0  16   0        1.21        1.17      3.00 o 
   2  16   0      113.13      128.60      6.04 o 
   4  16   0       83.16       85.71      6.24 o 
   6  16   0       53.88       50.27      5.82 o 
   8  16   0       73.82       70.93      8.75 o 
   1  17   0      977.62      985.17     15.98 o 
   3  17   0       63.61       61.32      4.88 o 
   5  17   0       26.54       15.69      5.26 o 
   7  17   0        2.75        3.36      5.96 o 
   0  18   0        4.63        4.84      5.02 o 
   2  18   0      268.81      263.28     10.43 o 
   4  18   0       14.33       14.51      5.73 o 
   1  19   0        7.45       13.53      4.93 o 
   3  19   0       20.53       23.57      6.33 o 
 -15   1   1       99.54      110.80      5.60 o 
 -13   1   1       87.61       93.58      3.44 o 
 -11   1   1     1059.06     1011.89     10.22 o 
  -9   1   1      146.71      135.52      2.17 o 
  -7   1   1       82.61       82.80      1.48 o 
  -5   1   1     2795.67     2867.22     19.02 o 
  -3   1   1     1365.98     1300.87      7.13 o 
   1   1   1      637.57      618.50      4.04 o 
   3   1   1     2112.99     2122.43     10.63 o 
   5   1   1     1751.98     1823.43     10.26 o 
   7   1   1      365.80      402.56      3.14 o 
   9   1   1     1104.29     1028.01      8.26 o 
  11   1   1      115.46      124.33      4.05 o 
  13   1   1        3.82        2.10      2.26 o 
 -14   2   1       44.52       45.91      3.19 o 
 -12   2   1      101.34      104.12      3.01 o 
 -10   2   1      414.41      381.15      4.79 o 
  -8   2   1       65.77       62.45      1.54 o 
  -6   2   1     1300.47     1388.91      9.61 o 
  -4   2   1      463.69      455.38      3.29 o 
  -2   2   1      978.38      977.23      4.42 o 
   0   2   1      778.04      764.67      4.39 o 
   2   2   1     3091.98     3071.44     13.57 o 
   4   2   1      901.76      920.79      5.44 o 
   6   2   1      608.77      613.99      4.49 o 
   8   2   1     1064.25     1018.37      7.21 o 
  10   2   1      908.10      864.61     11.56 o 
  12   2   1        2.40        4.03      2.04 o 
  14   2   1       54.76       63.47      4.39 o 
 -15   3   1       75.13       86.75      4.97 o 
 -13   3   1      189.22      198.44      4.98 o 
 -11   3   1      798.88      778.74     10.79 o 
  -9   3   1      933.70      847.91      8.21 o 
  -7   3   1      671.65      719.39      6.17 o 
  -5   3   1      545.15      521.60      3.91 o 
  -3   3   1      109.28      115.77      1.40 o 
  -1   3   1     1233.87     1239.10      5.01 o 
   1   3   1    26281.91    25178.66     98.05 o 
   3   3   1     1625.68     1749.30      8.55 o 
   5   3   1       22.05       29.22      0.92 o 
   7   3   1      689.24      619.59      4.99 o 
   9   3   1      442.20      391.70      5.26 o 
  11   3   1      370.82      345.64      8.41 o 
  13   3   1       73.57       87.73      5.00 o 
 -14   4   1       47.28       56.79      3.20 o 
 -12   4   1      354.79      346.05      8.15 o 
 -10   4   1      689.52      659.83      9.43 o 
  -8   4   1     1288.67     1301.28      9.89 o 
  -6   4   1      118.20      108.99      1.78 o 
  -4   4   1      382.18      407.15      2.94 o 
  -2   4   1      843.86      821.94      3.71 o 
   0   4   1     5177.21     5120.05     19.01 o 
   2   4   1     2559.99     2596.30     11.26 o 
   4   4   1      452.79      509.83      3.35 o 
   6   4   1      416.37      425.45      3.59 o 
   8   4   1      994.91      927.29      7.25 o 
  10   4   1       24.35       21.95      2.24 o 
  12   4   1       25.17       23.47      3.89 o 
  14   4   1      114.81      145.18     10.44 o 
 -15   5   1       29.58       29.71      4.91 o 
 -13   5   1      149.70      150.20      7.62 o 
 -11   5   1      653.98      625.80     11.06 o 
  -9   5   1      989.72      897.84      8.49 o 
  -7   5   1      760.57      750.18      5.77 o 
  -5   5   1      158.24      193.92      1.99 o 
  -3   5   1      795.66      839.30      4.37 o 
  -1   5   1       19.26       22.12      0.56 o 
   1   5   1     5963.75     6086.14     24.42 o 
   3   5   1      483.92      495.82      3.21 o 
   5   5   1      175.26      193.31      1.97 o 
   7   5   1      703.45      704.00      5.42 o 
   9   5   1      427.68      382.00      4.87 o 
  11   5   1      538.98      494.84      9.85 o 
  13   5   1      192.02      175.95     11.06 o 
 -14   6   1        6.37        9.32      4.40 o 
 -12   6   1      515.02      502.64     13.12 o 
 -10   6   1       98.31       98.69      3.89 o 
  -8   6   1     1631.93     1558.02     10.70 o 
  -6   6   1       62.10       82.61      1.43 o 
  -4   6   1      418.26      423.04      2.86 o 
  -2   6   1      543.64      511.49      2.95 o 
   0   6   1     2032.70     2115.27      8.90 o 
   2   6   1     2186.90     2432.78     10.36 o 
   4   6   1       11.25       17.37      0.80 o 
   6   6   1       96.76      110.05      1.75 o 
   8   6   1      154.16      151.21      2.41 o 
  10   6   1       62.03       49.10      2.81 o 
  12   6   1      361.18      386.42     12.91 o 
 -13   7   1       76.70       95.12      8.18 o 
 -11   7   1      463.88      436.45     10.08 o 
  -9   7   1       22.72       24.20      1.55 o 
  -7   7   1      209.72      212.08      2.59 o 
  -5   7   1      158.26      154.80      1.78 o 
  -3   7   1      337.27      341.03      2.45 o 
  -1   7   1      475.37      466.12      2.85 o 
   1   7   1      815.88      902.18      4.74 o 
   3   7   1      469.56      460.20      3.19 o 
   5   7   1       47.69       43.66      1.24 o 
   7   7   1      596.95      620.14      5.03 o 
   9   7   1       39.20       34.04      2.17 o 
  11   7   1      239.29      216.71     13.94 o 
  13   7   1       55.35       74.72     12.17 o 
 -14   8   1       14.66       16.77      6.07 o 
 -12   8   1      420.92      445.26     15.13 o 
 -10   8   1      204.83      198.19      5.74 o 
  -8   8   1      682.86      644.91      5.10 o 
  -6   8   1      105.85      113.71      1.80 o 
  -4   8   1      104.94      117.47      1.64 o 
  -2   8   1     1001.68     1045.49      5.56 o 
   0   8   1       62.53       67.38      1.26 o 
   2   8   1      290.95      290.94      2.25 o 
   4   8   1      163.49      168.77      2.12 o 
   6   8   1       32.42       45.65      1.50 o 
   8   8   1      167.72      145.99      3.14 o 
  10   8   1       45.54       42.84      3.37 o 
  12   8   1      561.58      606.89     19.90 o 
 -13   9   1       85.93       84.02      7.61 o 
 -11   9   1       62.59       60.72      4.67 o 
  -9   9   1        2.72        6.28      1.42 o 
  -7   9   1     1054.57     1032.72      7.27 o 
  -5   9   1      151.64      154.62      2.16 o 
  -3   9   1      893.70      975.87      5.47 o 
  -1   9   1      162.35      168.23      1.94 o 
   1   9   1      625.39      654.27      4.14 o 
   3   9   1       25.35       18.44      0.88 o 
   5   9   1       92.13       81.72      1.81 o 
   7   9   1      175.88      163.74      3.43 o 
   9   9   1      183.78      193.28      6.50 o 
  11   9   1      286.04      301.97     22.48 o 
 -12  10   1       88.03      102.46      6.85 o 
 -10  10   1      314.56      315.45      8.32 o 
  -8  10   1      735.21      688.03      7.81 o 
  -6  10   1       57.71       62.92      1.84 o 
  -4  10   1      156.09      189.11      2.39 o 
  -2  10   1     1542.41     1631.33      8.74 o 
   0  10   1      448.67      456.90      3.46 o 
   2  10   1      333.66      344.24      2.86 o 
   4  10   1       50.79       61.79      1.74 o 
   6  10   1      142.10      131.46      3.09 o 
   8  10   1      296.56      272.10      5.70 o 
  10  10   1      216.44      213.54      7.04 o 
  12  10   1      138.57      150.58     13.86 o 
 -11  11   1      152.06      165.69      7.10 o 
  -9  11   1      345.00      323.41      6.53 o 
  -7  11   1      113.76      110.44      3.23 o 
  -5  11   1       95.90       96.92      2.49 o 
  -3  11   1      183.35      190.38      2.43 o 
  -1  11   1       98.34       99.94      1.79 o 
   1  11   1      149.44      149.95      2.17 o 
   3  11   1      215.44      223.39      2.84 o 
   5  11   1       20.65       16.03      1.63 o 
   7  11   1      151.23      133.88      3.90 o 
   9  11   1      208.01      205.82      5.87 o 
  11  11   1       16.16       15.35      4.38 o 
 -12  12   1       38.03       56.01      8.67 o 
 -10  12   1       91.39       94.37      5.05 o 
  -8  12   1      395.07      409.37      6.70 o 
  -6  12   1       77.00       79.97      2.96 o 
  -4  12   1        4.29        4.84      1.23 o 
  -2  12   1      145.42      160.75      2.50 o 
   0  12   1       91.69      100.04      1.99 o 
   2  12   1      111.68      113.46      2.33 o 
   4  12   1       15.23       16.70      1.83 o 
   6  12   1      303.78      261.32      5.47 o 
   8  12   1      474.22      476.90      8.27 o 
  10  12   1      277.36      284.50     11.47 o 
 -11  13   1       21.47       16.08      3.71 o 
  -9  13   1      485.14      487.57     11.23 o 
  -7  13   1      251.45      256.08      6.38 o 
  -5  13   1      105.67       98.50      3.70 o 
  -3  13   1      199.76      225.09      3.93 o 
  -1  13   1      619.92      657.15      6.25 o 
   1  13   1      140.54      150.39      3.14 o 
   3  13   1      588.49      633.01      7.49 o 
   5  13   1      159.15      142.24      4.55 o 
   7  13   1        9.12        5.93      2.23 o 
   9  13   1      129.68      118.47      7.23 o 
 -10  14   1      180.80      180.61      8.06 o 
  -8  14   1       16.53       14.67      3.04 o 
  -6  14   1      263.30      247.10      6.41 o 
  -4  14   1       39.38       33.50      2.53 o 
  -2  14   1       71.54       76.50      3.01 o 
   0  14   1      121.81      131.94      3.65 o 
   2  14   1      332.74      308.61      6.58 o 
   4  14   1      257.87      247.82      6.28 o 
   6  14   1       34.85       35.35      3.31 o 
   8  14   1      160.37      139.68      7.33 o 
  -9  15   1      109.14      118.01      7.48 o 
  -7  15   1       91.83       92.22      4.88 o 
  -5  15   1       90.32       87.70      4.99 o 
  -3  15   1       17.55       19.60      2.27 o 
  -1  15   1      285.74      291.42      5.65 o 
   1  15   1      208.82      221.20      5.61 o 
   3  15   1        3.14       -1.66      1.95 o 
   5  15   1       13.76       20.41      3.12 o 
   7  15   1      152.95      156.18      9.34 o 
   9  15   1      343.50      360.73     22.62 o 
  -8  16   1       19.57       15.40      5.34 o 
  -6  16   1       98.29       90.73      6.63 o 
  -4  16   1       37.09       43.06      4.60 o 
  -2  16   1       13.31       10.46      2.47 o 
   0  16   1      454.45      453.63      8.57 o 
   2  16   1       72.80       61.58      4.66 o 
   4  16   1       76.33       79.16      6.55 o 
   6  16   1        4.77        4.05      4.91 o 
   8  16   1      122.66      137.18     14.63 o 
  -7  17   1       94.65       98.16      9.94 o 
  -5  17   1        1.50        2.71      4.21 o 
  -3  17   1        7.83        9.98      3.43 o 
  -1  17   1       95.66       88.03      5.22 o 
   1  17   1     1001.60     1037.31     17.78 o 
   3  17   1       53.71       45.72      6.31 o 
   5  17   1       46.30       34.47      6.75 o 
  -6  18   1       27.09       19.67      7.41 o 
  -4  18   1       31.14       25.32      6.67 o 
  -2  18   1       40.17       48.26      5.53 o 
   0  18   1       48.94       44.69      5.09 o 
   2  18   1      114.58      111.84      9.75 o 
   4  18   1       37.83       47.92      9.23 o 
  -3  19   1        8.88       11.43      4.04 o 
  -1  19   1      310.39      312.05     10.78 o 
   1  19   1       79.56       60.15      6.33 o 
 -16   0   2      218.55      283.48     11.66 o 
 -14   0   2      572.92      577.41     14.41 o 
 -12   0   2     1791.11     1662.71     21.05 o 
 -10   0   2     3448.85     3282.91     30.97 o 
  -8   0   2       40.48       27.26      1.22 o 
  -6   0   2    17420.99    18047.20    127.53 o 
  -4   0   2     1743.04     1655.64     11.68 o 
  -2   0   2     1926.52     1962.23     10.88 o 
   0   0   2     6064.59     6098.56     34.21 o 
   2   0   2     9922.79     9824.03     57.15 o 
   4   0   2     2922.29     2881.65     21.62 o 
   6   0   2     2304.42     2453.84     18.37 o 
   8   0   2     1497.47     1448.83     13.25 o 
  10   0   2     1418.75     1330.62     21.78 o 
  12   0   2      317.69      323.24     10.75 o 
  14   0   2        7.93       10.15      8.60 o 
 -15   1   2      119.42      141.05      4.89 o 
 -13   1   2      113.99      138.84      3.68 o 
 -11   1   2       73.82       69.23      2.05 o 
  -9   1   2        3.97        4.81      0.68 o 
  -7   1   2      315.01      372.32      3.20 o 
  -5   1   2     1341.90     1367.61      8.21 o 
  -3   1   2      951.97      938.39      4.11 o 
  -1   1   2     2694.31     2499.53     10.11 o 
   1   1   2    11599.80    11381.40     45.88 o 
   3   1   2     1837.22     1843.41      8.72 o 
   5   1   2     1013.96     1084.86      6.56 o 
   7   1   2      174.28      173.35      2.19 o 
   9   1   2      874.38      882.14      8.94 o 
  11   1   2      169.93      168.67      5.15 o 
  13   1   2       56.47       61.25      5.32 o 
 -14   2   2      128.32      134.71      4.60 o 
 -12   2   2       51.77       39.37      1.89 o 
 -10   2   2     1045.56     1015.17      8.80 o 
  -8   2   2      710.03      715.48      5.71 o 
  -6   2   2     1525.29     1627.16     10.24 o 
  -4   2   2     1156.40     1130.09      5.72 o 
  -2   2   2     2582.71     2537.40     10.02 o 
   0   2   2    50424.40    45358.83    179.98 o 
   2   2   2     2535.08     2612.35     11.32 o 
   4   2   2     2177.94     2220.08     11.01 o 
   6   2   2      584.54      595.03      4.35 o 
   8   2   2      314.20      296.82      3.60 o 
  10   2   2      714.82      674.13     10.24 o 
  12   2   2      100.32      101.64      4.77 o 
 -15   3   2      403.11      425.55      9.55 o 
 -13   3   2       11.04       10.83      1.87 o 
 -11   3   2      956.69      903.88     10.95 o 
  -9   3   2      141.50      136.78      2.62 o 
  -7   3   2     2080.98     2171.27     13.71 o 
  -5   3   2      414.53      444.48      3.21 o 
  -3   3   2     4990.40     4919.26     20.15 o 
  -1   3   2    13522.82    13132.79     48.66 o 
   1   3   2     4761.27     4767.23     18.70 o 
   3   3   2     1315.97     1489.00      7.40 o 
   5   3   2     2023.23     2007.82     10.59 o 
   7   3   2      219.02      210.89      2.57 o 
   9   3   2      140.15      150.26      4.11 o 
  11   3   2       86.60       76.12      4.02 o 
  13   3   2       71.39       76.21      5.54 o 
 -14   4   2      336.78      346.75      7.98 o 
 -12   4   2       82.09       84.44      4.32 o 
 -10   4   2      455.86      448.06      6.62 o 
  -8   4   2     2202.22     2098.56     14.47 o 
  -6   4   2      900.21      949.14      6.38 o 
  -4   4   2     2181.00     2263.73     10.54 o 
  -2   4   2      278.54      278.95      1.77 o 
   0   4   2     8897.62     8760.88     33.05 o 
   2   4   2     2783.45     2792.54     11.99 o 
   4   4   2     1843.46     1996.63     10.30 o 
   6   4   2      397.72      452.04      3.55 o 
   8   4   2      577.99      556.67      5.56 o 
  10   4   2        5.80        4.00      2.13 o 
  12   4   2       99.75       92.41      5.01 o 
 -15   5   2       16.26       19.80      5.28 o 
 -13   5   2      144.16      145.22      6.53 o 
 -11   5   2       67.75       70.53      3.76 o 
  -9   5   2     2162.16     2095.53     15.84 o 
  -7   5   2      149.73      145.81      2.06 o 
  -5   5   2      265.98      254.16      2.04 o 
  -3   5   2      984.12     1052.11      4.88 o 
  -1   5   2      281.71      299.34      1.98 o 
   1   5   2     2756.62     2697.83     11.71 o 
   3   5   2      820.26      853.47      4.82 o 
   5   5   2      198.86      193.19      2.22 o 
   7   5   2      385.82      377.24      3.53 o 
   9   5   2      120.93      108.67      4.01 o 
  11   5   2      571.17      594.44     14.20 o 
  13   5   2       37.61       46.07      5.86 o 
 -14   6   2      336.65      351.98     14.33 o 
 -12   6   2       35.48       42.20      3.92 o 
 -10   6   2     1027.58     1016.94     11.81 o 
  -8   6   2      546.70      489.25      4.39 o 
  -6   6   2      368.96      372.61      2.83 o 
  -4   6   2     1158.21     1176.92      6.15 o 
  -2   6   2     1047.61     1143.75      5.38 o 
   0   6   2      960.65      959.48      4.63 o 
   2   6   2     1673.12     1757.37      8.35 o 
   4   6   2       19.36        4.89      0.64 o 
   6   6   2       12.09       11.72      0.95 o 
   8   6   2      145.23      137.08      3.13 o 
  10   6   2       97.86      102.81      5.33 o 
  12   6   2       39.99       40.85      6.45 o 
 -15   7   2      137.18      173.92     11.80 o 
 -13   7   2       26.61       17.44      4.51 o 
 -11   7   2       82.79       80.39      4.51 o 
  -9   7   2     2142.91     2075.22     14.50 o 
  -7   7   2      884.62      877.55      5.67 o 
  -5   7   2       77.18       51.81      1.13 o 
  -3   7   2     9365.30     9723.56     39.86 o 
  -1   7   2      477.21      529.64      3.17 o 
   1   7   2     1375.44     1395.59      6.84 o 
   3   7   2     2191.40     2180.84     10.60 o 
   5   7   2      810.72      820.46      5.89 o 
   7   7   2     1044.80      988.33      8.20 o 
   9   7   2       65.47       60.03      3.94 o 
  11   7   2      144.59      149.42      8.07 o 
  13   7   2      159.16      174.75     16.69 o 
 -14   8   2      102.65      108.57      8.44 o 
 -12   8   2       24.57       21.36      5.21 o 
 -10   8   2      421.00      414.10      6.65 o 
  -8   8   2      345.10      370.46      3.46 o 
  -6   8   2       41.12       42.41      1.19 o 
  -4   8   2      113.96      116.47      1.60 o 
  -2   8   2     1321.21     1468.27      7.28 o 
   0   8   2      688.35      731.09      4.32 o 
   2   8   2     1049.10     1100.48      6.00 o 
   4   8   2      110.88      121.74      1.91 o 
   6   8   2      190.11      169.32      3.06 o 
   8   8   2       54.36       51.02      2.70 o 
  10   8   2      114.67      115.89      6.26 o 
  12   8   2       35.20       36.69      7.49 o 
 -13   9   2      101.93      108.69      9.55 o 
 -11   9   2        1.12        2.46      1.84 o 
  -9   9   2      564.98      550.02      6.54 o 
  -7   9   2      236.55      236.32      2.83 o 
  -5   9   2      226.78      223.05      2.50 o 
  -3   9   2      379.51      431.26      3.19 o 
  -1   9   2      261.26      270.00      2.48 o 
   1   9   2      787.15      762.26      4.85 o 
   3   9   2       51.97       49.44      1.35 o 
   5   9   2      153.12      160.96      2.67 o 
   7   9   2      140.66      124.08      3.28 o 
   9   9   2       30.41       28.41      3.39 o 
  11   9   2       59.04       55.51      7.56 o 
 -12  10   2       19.24       23.27      3.50 o 
 -10  10   2       65.48       63.91      2.84 o 
  -8  10   2     2021.76     1945.98     16.11 o 
  -6  10   2      137.54      150.83      2.66 o 
  -4  10   2      872.41      952.75      6.20 o 
  -2  10   2     1103.86     1140.66      6.68 o 
   0  10   2      399.30      403.35      3.40 o 
   2  10   2      634.06      650.87      4.44 o 
   4  10   2      113.07      118.62      2.60 o 
   6  10   2      398.30      345.93      5.65 o 
   8  10   2      193.26      178.38      5.45 o 
  10  10   2       59.68       62.65      5.98 o 
 -13  11   2       29.44       35.09      5.41 o 
 -11  11   2       22.82       23.24      2.79 o 
  -9  11   2      303.41      289.45      5.99 o 
  -7  11   2       53.97       43.24      2.32 o 
  -5  11   2      170.99      181.78      3.28 o 
  -3  11   2      297.48      296.02      3.10 o 
  -1  11   2       12.58       13.22      0.99 o 
   1  11   2      396.28      416.60      3.78 o 
   3  11   2     1029.56     1015.32      7.76 o 
   5  11   2       65.79       64.29      2.60 o 
   7  11   2      172.97      180.21      5.31 o 
   9  11   2       60.11       48.52      4.55 o 
  11  11   2       47.30       37.50      4.97 o 
 -12  12   2      250.23      253.78     11.91 o 
 -10  12   2      109.51      117.36      4.55 o 
  -8  12   2       41.23       36.24      2.55 o 
  -6  12   2       81.27       84.61      3.07 o 
  -4  12   2       45.08       44.98      1.82 o 
  -2  12   2       56.51       53.76      1.74 o 
   0  12   2      958.02      949.27      6.87 o 
   2  12   2      714.87      701.84      6.30 o 
   4  12   2      331.95      297.56      5.49 o 
   6  12   2       26.66       27.63      2.70 o 
   8  12   2       99.14       90.13      5.41 o 
  10  12   2      112.35      125.21      8.39 o 
 -11  13   2       93.38       95.24      6.19 o 
  -9  13   2      120.79      118.66      5.52 o 
  -7  13   2      157.53      154.82      5.22 o 
  -5  13   2       53.28       53.12      2.92 o 
  -3  13   2       33.43       33.22      1.97 o 
  -1  13   2       81.65       84.18      2.60 o 
   1  13   2     1731.67     1755.69     14.07 o 
   3  13   2      263.88      266.50      5.36 o 
   5  13   2      114.73       92.35      4.11 o 
   7  13   2       33.11       35.70      3.96 o 
   9  13   2       10.97       14.94      3.55 o 
 -10  14   2       53.28       62.66      5.25 o 
  -8  14   2       19.67       18.13      3.05 o 
  -6  14   2      401.71      396.80      7.94 o 
  -4  14   2       24.70       21.41      1.98 o 
  -2  14   2      312.37      308.14      5.58 o 
   0  14   2      166.87      161.02      4.10 o 
   2  14   2      377.56      387.70      7.19 o 
   4  14   2       43.89       42.64      3.28 o 
   6  14   2       59.94       52.74      4.14 o 
   8  14   2       42.31       35.02      4.85 o 
  -9  15   2       79.11       80.11      6.53 o 
  -7  15   2      257.53      209.50      8.00 o 
  -5  15   2       20.59       18.89      3.08 o 
  -3  15   2       24.71       26.13      2.68 o 
  -1  15   2      138.82      141.59      4.48 o 
   1  15   2      552.50      564.77      9.38 o 
   3  15   2      262.33      244.29      7.52 o 
   5  15   2      112.28      111.38      6.70 o 
   7  15   2      104.57      130.21     12.45 o 
  -8  16   2        2.91        4.18      4.79 o 
  -6  16   2       16.11       16.91      3.87 o 
  -4  16   2       30.60       34.12      3.76 o 
  -2  16   2      111.94      111.27      5.07 o 
   0  16   2      256.61      242.77      6.51 o 
   2  16   2      137.73      134.18      6.50 o 
   4  16   2        3.03        4.22      3.78 o 
   6  16   2       50.22       56.09      7.85 o 
  -7  17   2      103.67      104.92      9.02 o 
  -5  17   2      114.09      109.31      8.28 o 
  -3  17   2        8.29        9.10      3.56 o 
  -1  17   2      371.70      376.83      8.87 o 
   1  17   2       13.64       12.70      3.75 o 
   3  17   2       65.62       59.09      8.00 o 
   5  17   2        5.27        9.93      6.15 o 
  -6  18   2       10.36       12.72      7.86 o 
  -4  18   2      122.98      129.74      9.16 o 
  -2  18   2       62.93       57.72      6.20 o 
   0  18   2       61.98       67.06      5.95 o 
   2  18   2        4.46        9.30      4.30 o 
   4  18   2      110.92       98.54     14.71 o 
  -3  19   2       40.81       34.60      5.62 o 
  -1  19   2       70.12       55.39      7.67 o 
   1  19   2      136.14      123.62      8.29 o 
 -15   1   3       13.85       17.02      2.53 o 
 -13   1   3      158.52      162.91      3.69 o 
 -11   1   3      994.76      926.78      8.41 o 
  -9   1   3      214.28      221.92      2.31 o 
  -7   1   3      174.73      191.31      1.79 o 
  -5   1   3     1113.62     1108.29      5.58 o 
  -3   1   3        9.04        8.90      0.39 o 
  -1   1   3     4676.38     4634.32     18.89 o 
   1   1   3      103.96       87.81      1.09 o 
   3   1   3     2090.00     2058.96     10.09 o 
   5   1   3      430.39      473.14      3.88 o 
   7   1   3       98.32      107.31      2.32 o 
   9   1   3      899.85      877.89     11.92 o 
  11   1   3      200.13      196.13      6.93 o 
  13   1   3        9.19        7.20      3.44 o 
 -16   2   3        6.38        4.21      2.79 o 
 -14   2   3        5.88        9.46      1.96 o 
 -12   2   3      104.98       94.28      2.60 o 
 -10   2   3      506.33      489.88      4.41 o 
  -8   2   3      591.01      575.75      4.01 o 
  -6   2   3     1132.83     1180.96      6.16 o 
  -4   2   3      390.80      381.93      2.08 o 
  -2   2   3     3327.55     3204.57     13.11 o 
   0   2   3     6408.57     6318.17     26.17 o 
   2   2   3      252.01      260.20      2.08 o 
   4   2   3      723.33      763.27      4.71 o 
   6   2   3      382.41      385.35      3.53 o 
   8   2   3      678.06      677.76      8.77 o 
  10   2   3      187.32      177.93      7.07 o 
  12   2   3       69.20       69.37      5.04 o 
 -15   3   3       70.91       85.34      4.10 o 
 -13   3   3       51.31       51.29      2.48 o 
 -11   3   3     1889.11     1753.54     15.86 o 
  -9   3   3      319.70      312.45      3.25 o 
  -7   3   3     1107.02     1175.74      6.79 o 
  -5   3   3      847.62      844.97      4.52 o 
  -3   3   3     2357.88     2426.41      9.93 o 
  -1   3   3    12319.68    12239.92     45.63 o 
   1   3   3     2025.67     2038.09      8.84 o 
   3   3   3     1128.40     1141.21      5.97 o 
   5   3   3      420.50      426.45      3.31 o 
   7   3   3     1066.03     1043.52      7.90 o 
   9   3   3       10.84       18.16      2.54 o 
  11   3   3      250.95      252.70      8.33 o 
  13   3   3       21.68       23.35      4.46 o 
 -16   4   3        7.09        9.25      3.92 o 
 -14   4   3       47.62       62.16      3.64 o 
 -12   4   3      141.98      134.46      5.17 o 
 -10   4   3       86.31       87.39      2.16 o 
  -8   4   3      137.98      146.24      2.21 o 
  -6   4   3        9.83        9.61      0.59 o 
  -4   4   3      479.05      533.63      3.00 o 
  -2   4   3     4142.75     4379.78     17.90 o 
   0   4   3      437.64      486.75      2.91 o 
   2   4   3     5312.76     5580.36     22.98 o 
   4   4   3      662.22      636.78      4.28 o 
   6   4   3      212.90      223.84      2.62 o 
   8   4   3      513.67      490.39      6.42 o 
  10   4   3      119.15      121.15      6.36 o 
  12   4   3      188.12      202.71     11.08 o 
 -15   5   3       68.45       71.74      7.70 o 
 -13   5   3       87.69       79.29      5.07 o 
 -11   5   3       30.59       30.86      2.79 o 
  -9   5   3      448.85      423.68      4.20 o 
  -7   5   3      492.05      510.87      3.50 o 
  -5   5   3      326.91      311.24      2.46 o 
  -3   5   3      215.17      213.09      1.77 o 
  -1   5   3      918.76      984.25      4.79 o 
   1   5   3     6321.90     6654.75     27.19 o 
   3   5   3      189.61      190.38      2.17 o 
   5   5   3      265.03      239.01      2.54 o 
   7   5   3      231.37      245.40      3.52 o 
   9   5   3        1.14        2.43      1.92 o 
  11   5   3      130.80      123.51      7.92 o 
 -14   6   3      303.26      337.75     12.10 o 
 -12   6   3      165.99      158.39      6.37 o 
 -10   6   3      352.35      336.05      4.57 o 
  -8   6   3     1400.18     1375.02      8.17 o 
  -6   6   3      422.31      448.27      3.27 o 
  -4   6   3     1088.51     1156.47      5.71 o 
  -2   6   3      499.40      499.22      2.95 o 
   0   6   3     5190.62     5488.30     21.82 o 
   2   6   3     2780.79     2721.15     11.97 o 
   4   6   3      746.96      740.88      4.94 o 
   6   6   3      363.98      350.01      3.58 o 
   8   6   3      111.05      105.02      3.52 o 
  10   6   3       44.95       47.75      5.20 o 
  12   6   3       44.84       54.97      7.04 o 
 -15   7   3       40.28       48.64      6.61 o 
 -13   7   3        6.97       11.13      3.75 o 
 -11   7   3        0.64        0.74      1.99 o 
  -9   7   3       33.28       28.45      1.23 o 
  -7   7   3      527.25      540.83      4.17 o 
  -5   7   3      185.32      197.90      2.06 o 
  -3   7   3      427.77      490.42      3.22 o 
  -1   7   3       44.05       57.82      1.21 o 
   1   7   3     3458.86     3570.10     15.94 o 
   3   7   3       81.31       77.03      1.53 o 
   5   7   3      234.61      218.68      2.84 o 
   7   7   3       71.75       86.77      2.51 o 
   9   7   3       76.06       75.59      5.51 o 
  11   7   3        9.53       16.56      4.30 o 
 -14   8   3       34.70       28.80      5.33 o 
 -12   8   3       29.09       31.87      3.47 o 
 -10   8   3      286.86      283.93      4.22 o 
  -8   8   3     1281.23     1203.46      7.88 o 
  -6   8   3       17.09       14.70      0.85 o 
  -4   8   3        1.76        2.15      0.54 o 
  -2   8   3      460.64      456.68      3.20 o 
   0   8   3      159.36      148.72      1.84 o 
   2   8   3     2697.15     2777.86     13.70 o 
   4   8   3      522.50      543.91      4.54 o 
   6   8   3      139.20      132.24      3.29 o 
   8   8   3      284.03      276.25      6.43 o 
  10   8   3       14.11       15.73      3.79 o 
 -13   9   3       99.90      108.19      6.14 o 
 -11   9   3        4.22        3.92      1.57 o 
  -9   9   3     1163.43     1153.35     10.50 o 
  -7   9   3      210.84      208.02      2.79 o 
  -5   9   3      285.38      292.15      3.02 o 
  -3   9   3      376.95      344.37      2.87 o 
  -1   9   3      309.70      295.96      2.75 o 
   1   9   3     2103.30     2060.84     10.56 o 
   3   9   3      146.05      168.45      2.75 o 
   5   9   3      449.77      402.80      5.49 o 
   7   9   3      248.34      218.18      5.50 o 
   9   9   3       94.41      120.36      6.25 o 
  11   9   3       34.99       33.78      6.02 o 
 -14  10   3       43.64       39.47      5.64 o 
 -12  10   3       79.28       82.06      5.32 o 
 -10  10   3       57.01       59.85      2.85 o 
  -8  10   3      866.66      849.13      7.98 o 
  -6  10   3       21.88       20.75      1.35 o 
  -4  10   3       21.81       14.48      0.87 o 
  -2  10   3     1599.70     1673.90      8.94 o 
   0  10   3      250.87      245.84      2.93 o 
   2  10   3     1868.03     1892.24     11.09 o 
   4  10   3     1073.03     1046.16      9.85 o 
   6  10   3      103.92       98.74      3.75 o 
   8  10   3      356.62      362.59      8.29 o 
  10  10   3       59.61       62.61      7.11 o 
 -13  11   3       73.48       78.63      7.16 o 
 -11  11   3       74.35       74.44      3.95 o 
  -9  11   3       54.77       53.63      2.67 o 
  -7  11   3      347.95      342.39      5.27 o 
  -5  11   3       12.99       11.92      1.27 o 
  -3  11   3       37.19       44.91      1.51 o 
  -1  11   3     1044.62     1065.03      6.78 o 
   1  11   3      903.77      916.36      6.78 o 
   3  11   3      585.42      587.19      6.47 o 
   5  11   3       15.39       10.96      1.97 o 
   7  11   3      180.94      180.61      6.31 o 
   9  11   3       59.65       57.95      6.24 o 
 -12  12   3      155.90      173.46      7.32 o 
 -10  12   3      134.65      133.28      4.83 o 
  -8  12   3      316.65      312.08      6.27 o 
  -6  12   3        6.45        6.48      1.65 o 
  -4  12   3       24.54       24.20      1.60 o 
  -2  12   3     2159.06     2190.25     13.97 o 
   0  12   3      530.36      527.92      5.43 o 
   2  12   3       58.31       73.60      2.61 o 
   4  12   3       98.38      107.60      4.19 o 
   6  12   3       47.96       41.86      3.72 o 
   8  12   3      267.05      285.85     12.06 o 
  10  12   3       47.77       39.27      8.80 o 
 -11  13   3       23.74       27.01      3.88 o 
  -9  13   3      297.32      309.42      7.78 o 
  -7  13   3      240.69      237.18      6.44 o 
  -5  13   3       13.24       13.29      2.03 o 
  -3  13   3      632.75      650.60      7.05 o 
  -1  13   3      712.06      706.20      7.62 o 
   1  13   3       30.48       26.46      2.14 o 
   3  13   3      606.79      604.48      9.06 o 
   5  13   3       22.71       14.27      2.68 o 
   7  13   3       32.90       23.80      4.20 o 
   9  13   3      397.56      462.43     15.32 o 
 -10  14   3      159.88      162.57      7.68 o 
  -8  14   3       72.25       68.74      4.74 o 
  -6  14   3        7.47       10.36      2.24 o 
  -4  14   3       19.21       19.01      2.22 o 
  -2  14   3       59.50       57.17      2.83 o 
   0  14   3      140.12      137.19      4.06 o 
   2  14   3       26.66       23.26      2.69 o 
   4  14   3       19.33       20.54      3.32 o 
   6  14   3       44.86       42.35      4.78 o 
   8  14   3       87.65       96.07      8.03 o 
  -9  15   3       54.61       60.74      6.37 o 
  -7  15   3       68.99       58.17      4.10 o 
  -5  15   3       46.52       35.58      3.42 o 
  -3  15   3       61.26       70.48      3.91 o 
  -1  15   3       26.34       25.79      2.79 o 
   1  15   3      157.19      177.97      6.21 o 
   3  15   3      123.80      131.84      7.99 o 
   5  15   3       19.15       14.40      3.93 o 
   7  15   3       24.39       23.62      6.30 o 
  -8  16   3      120.50      123.33      9.50 o 
  -6  16   3      236.56      242.63     10.82 o 
  -4  16   3       20.01       11.64      2.92 o 
  -2  16   3      218.57      227.08      7.34 o 
   0  16   3       49.37       50.45      5.02 o 
   2  16   3       93.70       80.96      5.35 o 
   4  16   3      115.37      124.38      9.70 o 
   6  16   3      127.78      130.27     12.95 o 
  -7  17   3        8.52        8.33      4.99 o 
  -5  17   3      150.14      148.40      9.24 o 
  -3  17   3        2.35        4.33      3.46 o 
  -1  17   3       70.09       70.21      4.29 o 
   1  17   3      100.76       91.38      6.22 o 
   3  17   3       60.93       50.95      7.58 o 
   5  17   3       17.66       14.39     11.81 o 
  -6  18   3        5.74       16.44      5.99 o 
  -4  18   3       49.29       54.89      6.40 o 
  -2  18   3      139.19      142.60      8.22 o 
   0  18   3       52.75       52.01      5.59 o 
   2  18   3       67.20       72.69      6.07 o 
 -16   0   4      192.63      202.94      9.47 o 
 -14   0   4       12.18       11.62      2.74 o 
 -12   0   4      591.14      461.85      7.57 o 
 -10   0   4     3877.49     3652.65     30.19 o 
  -8   0   4      134.76      148.04      2.50 o 
  -6   0   4     5054.23     5344.60     33.38 o 
  -4   0   4     2624.43     2715.02     15.38 o 
  -2   0   4     4657.33     4807.93     29.70 o 
   0   0   4     1983.49     2080.04     13.52 o 
   2   0   4     2526.82     2702.94     17.31 o 
   4   0   4     1406.21     1450.61     11.57 o 
   6   0   4      685.63      670.94      9.06 o 
   8   0   4       65.27       74.29      4.98 o 
  10   0   4       29.92       27.63      4.92 o 
  12   0   4      119.15      142.37     11.60 o 
 -15   1   4       12.62       13.21      2.46 o 
 -13   1   4        3.13        0.88      1.43 o 
 -11   1   4      559.94      512.18      5.11 o 
  -9   1   4      306.34      314.45      2.91 o 
  -7   1   4       86.91       95.77      1.30 o 
  -5   1   4      841.68      860.66      4.17 o 
  -3   1   4     3401.78     3466.72     14.37 o 
  -1   1   4     2773.73     2926.78     13.41 o 
   1   1   4      267.29      242.97      2.11 o 
   3   1   4      570.41      662.77      4.23 o 
   5   1   4      202.02      171.41      2.39 o 
   7   1   4     1166.86     1128.01     11.65 o 
   9   1   4      115.45      125.70      5.52 o 
  11   1   4       42.23       49.21      4.78 o 
 -16   2   4       37.12       55.58      4.41 o 
 -14   2   4       74.89       91.01      3.47 o 
 -12   2   4      136.79      131.65      3.05 o 
 -10   2   4      501.10      480.10      4.36 o 
  -8   2   4      511.50      500.95      3.78 o 
  -6   2   4     7521.41     7968.01     35.20 o 
  -4   2   4     1084.96     1041.62      5.04 o 
  -2   2   4      351.84      394.15      2.62 o 
   0   2   4       25.29       28.03      0.87 o 
   2   2   4      908.28      870.24      5.00 o 
   4   2   4       39.32       38.57      1.04 o 
   6   2   4       31.82       37.64      1.59 o 
   8   2   4     1099.31     1082.65     15.05 o 
  10   2   4       86.60       86.63      6.21 o 
  12   2   4      145.03      146.50      7.95 o 
 -15   3   4      130.24      141.68      5.22 o 
 -13   3   4      141.61      142.27      3.81 o 
 -11   3   4     1274.21     1195.07     10.44 o 
  -9   3   4     2299.83     2201.74     12.46 o 
  -7   3   4     1188.55     1187.21      6.52 o 
  -5   3   4     1063.63     1110.85      5.34 o 
  -3   3   4     2662.40     2880.40     12.01 o 
  -1   3   4     2560.86     2490.54     10.86 o 
   1   3   4     1064.36     1150.52      5.69 o 
   3   3   4      133.97      147.63      1.76 o 
   5   3   4      867.81      825.01      5.78 o 
   7   3   4     1020.26     1014.21     10.98 o 
   9   3   4      329.55      324.34      9.28 o 
  11   3   4      111.58      119.63      7.44 o 
 -16   4   4       67.53       66.38      4.96 o 
 -14   4   4      396.47      418.43      7.50 o 
 -12   4   4      380.37      355.31      5.33 o 
 -10   4   4     2008.56     1918.12     12.78 o 
  -8   4   4      610.44      570.20      4.08 o 
  -6   4   4       93.20       90.69      1.30 o 
  -4   4   4      169.92      142.84      1.50 o 
  -2   4   4     1093.15     1089.53      5.40 o 
   0   4   4     4041.13     4083.64     17.67 o 
   2   4   4      118.33      151.91      1.64 o 
   4   4   4       92.86       84.49      1.60 o 
   6   4   4       71.54       62.34      1.84 o 
   8   4   4      148.03      159.61      4.90 o 
  10   4   4      437.57      397.15     12.97 o 
  12   4   4      163.52      186.15      9.85 o 
 -15   5   4      230.37      260.75      7.58 o 
 -13   5   4       54.56       58.43      3.20 o 
 -11   5   4        5.91        6.71      1.30 o 
  -9   5   4       28.39       28.64      1.06 o 
  -7   5   4      414.80      421.71      3.24 o 
  -5   5   4     1028.78     1041.95      5.52 o 
  -3   5   4     2246.80     2449.59     11.13 o 
  -1   5   4     5314.96     5591.59     23.22 o 
   1   5   4      347.89      406.91      2.97 o 
   3   5   4     1243.66     1206.26      6.71 o 
   5   5   4      343.55      359.63      3.69 o 
   7   5   4      399.78      350.86      5.44 o 
   9   5   4      425.76      419.42     11.70 o 
  11   5   4      111.77      120.33     13.79 o 
 -14   6   4       47.59       51.17      4.09 o 
 -12   6   4       64.05       53.68      2.78 o 
 -10   6   4      760.57      734.36      6.32 o 
  -8   6   4     1724.86     1658.83      9.81 o 
  -6   6   4      338.60      374.03      2.98 o 
  -4   6   4      487.12      575.06      3.52 o 
  -2   6   4      402.96      456.00      3.08 o 
   0   6   4     1088.96     1200.12      6.28 o 
   2   6   4      197.74      206.15      2.16 o 
   4   6   4      390.98      361.84      3.39 o 
   6   6   4      952.46      912.21      8.82 o 
   8   6   4       47.56       38.87      3.68 o 
  10   6   4       28.04       30.48      5.40 o 
 -15   7   4       30.70       31.00      5.70 o 
 -13   7   4      239.70      241.92      7.02 o 
 -11   7   4      272.91      272.13      4.75 o 
  -9   7   4     6347.86     6095.18     35.72 o 
  -7   7   4      221.25      224.08      2.61 o 
  -5   7   4       90.73       88.45      1.46 o 
  -3   7   4      119.25      139.65      1.75 o 
  -1   7   4     5525.36     5599.65     23.68 o 
   1   7   4      185.64      207.60      2.30 o 
   3   7   4      904.98      911.67      5.82 o 
   5   7   4      373.53      360.42      4.75 o 
   7   7   4      367.50      344.03      6.45 o 
   9   7   4      266.39      272.96     10.95 o 
  11   7   4      186.30      197.29     15.21 o 
 -14   8   4       49.24       53.95      4.59 o 
 -12   8   4       52.22       59.23      4.19 o 
 -10   8   4      486.46      448.93      5.97 o 
  -8   8   4      961.86      939.70      7.19 o 
  -6   8   4       38.70       45.37      1.34 o 
  -4   8   4      150.72      141.30      1.89 o 
  -2   8   4      761.03      779.86      4.69 o 
   0   8   4      340.43      318.93      2.83 o 
   2   8   4      189.24      190.66      2.32 o 
   4   8   4      412.50      414.77      4.54 o 
   6   8   4      196.07      186.82      4.78 o 
   8   8   4        0.25       -1.52      2.53 o 
  10   8   4      106.55       93.52      7.76 o 
 -13   9   4      211.12      227.23      7.59 o 
 -11   9   4       79.58       72.46      3.16 o 
  -9   9   4       96.23       97.91      2.84 o 
  -7   9   4      210.54      208.95      3.21 o 
  -5   9   4      180.02      174.19      2.28 o 
  -3   9   4      554.43      620.46      4.31 o 
  -1   9   4      520.10      534.85      4.05 o 
   1   9   4      526.50      489.56      3.95 o 
   3   9   4     1953.89     1903.78     12.46 o 
   5   9   4      130.90      133.69      4.08 o 
   7   9   4        4.77        5.53      2.16 o 
   9   9   4      112.22      112.69     10.44 o 
 -14  10   4       81.57       90.66      6.26 o 
 -12  10   4      221.85      232.01      6.44 o 
 -10  10   4      752.54      731.63      9.09 o 
  -8  10   4     1009.06      982.20      9.44 o 
  -6  10   4      103.78       99.34      2.59 o 
  -4  10   4       38.36       34.15      1.25 o 
  -2  10   4       80.18       88.88      1.82 o 
   0  10   4      773.19      783.19      5.47 o 
   2  10   4       42.50       41.85      1.68 o 
   4  10   4      387.69      350.98      6.12 o 
   6  10   4       41.78       34.76      3.08 o 
   8  10   4      195.14      204.25      8.94 o 
  10  10   4      133.33      139.02     18.34 o 
 -13  11   4      243.31      258.43     10.04 o 
 -11  11   4      116.97      126.96      5.26 o 
  -9  11   4      180.19      185.79      4.34 o 
  -7  11   4      774.08      782.20      8.54 o 
  -5  11   4      113.91      115.31      2.46 o 
  -3  11   4       28.23       31.06      1.38 o 
  -1  11   4       83.41       85.50      2.11 o 
   1  11   4     1333.28     1348.24     10.59 o 
   3  11   4      189.03      184.14      4.69 o 
   5  11   4      241.77      204.10      6.67 o 
   7  11   4      300.49      276.12      9.01 o 
   9  11   4       44.97       37.55      7.52 o 
 -12  12   4        2.87        6.10      2.87 o 
 -10  12   4       27.80       22.79      2.62 o 
  -8  12   4      149.61      160.11      4.67 o 
  -6  12   4       44.72       30.99      2.30 o 
  -4  12   4       21.95       26.81      1.81 o 
  -2  12   4      445.26      441.82      5.27 o 
   0  12   4      103.75      118.00      3.14 o 
   2  12   4      659.38      646.85      8.19 o 
   4  12   4      338.62      322.36      7.88 o 
   6  12   4       24.72       20.01      4.17 o 
   8  12   4       58.37       60.68      6.25 o 
 -11  13   4       40.15       48.15      4.46 o 
  -9  13   4      252.70      254.87      7.42 o 
  -7  13   4      237.36      244.39      6.20 o 
  -5  13   4      227.76      223.36      4.80 o 
  -3  13   4       18.89       24.67      2.23 o 
  -1  13   4      202.31      205.54      4.47 o 
   1  13   4       79.78       75.21      3.64 o 
   3  13   4      328.10      297.40      7.58 o 
   5  13   4       38.01       32.53      4.11 o 
   7  13   4      173.65      174.51     11.73 o 
 -10  14   4      128.16      134.32      6.91 o 
  -8  14   4       51.61       41.22      3.59 o 
  -6  14   4       51.94       44.79      3.31 o 
  -4  14   4      153.39      148.50      4.91 o 
  -2  14   4       94.00       98.91      3.66 o 
   0  14   4        3.86        5.00      2.02 o 
   2  14   4       16.09       15.32      2.67 o 
   4  14   4      153.62      169.46      7.65 o 
   6  14   4       36.07       50.20      8.00 o 
  -9  15   4      124.72      137.42      8.86 o 
  -7  15   4      381.14      396.95     11.50 o 
  -5  15   4       95.37      107.99      5.11 o 
  -3  15   4        5.07        6.34      2.41 o 
  -1  15   4       20.18       17.19      2.75 o 
   1  15   4       15.33       13.40      3.52 o 
   3  15   4      244.58      256.18     12.64 o 
   5  15   4       43.22       40.21      7.88 o 
  -8  16   4       47.87       47.28      6.13 o 
  -6  16   4       56.88       59.00      5.82 o 
  -4  16   4       96.39       83.46      5.38 o 
  -2  16   4       59.13       53.13      3.92 o 
   0  16   4       14.98       16.01      3.71 o 
   2  16   4       25.68       22.67      4.21 o 
   4  16   4        3.61       15.39      6.37 o 
  -7  17   4      265.96      267.74     12.20 o 
  -5  17   4        2.63        3.68      4.22 o 
  -3  17   4       55.26       55.10      5.22 o 
  -1  17   4       79.72       74.71      4.96 o 
   1  17   4       24.08       23.30      4.69 o 
   3  17   4       93.03      103.06     19.44 o 
  -4  18   4        0.49        4.12      3.83 o 
  -2  18   4       85.93       82.18      6.73 o 
   0  18   4       82.91       78.14      7.67 o 
 -15   1   5       85.07       88.01      3.93 o 
 -13   1   5       74.58       70.97      2.51 o 
 -11   1   5       83.09       51.60      1.95 o 
  -9   1   5      155.48      168.28      2.16 o 
  -7   1   5        8.98        8.00      0.59 o 
  -5   1   5      369.45      400.36      2.63 o 
  -3   1   5      151.64      150.27      1.87 o 
  -1   1   5     3152.40     3304.59     15.07 o 
   1   1   5     2752.36     2843.46     13.25 o 
   3   1   5     1068.28     1070.51      6.61 o 
   5   1   5      354.35      364.45      3.88 o 
   7   1   5       35.61       32.94      2.97 o 
   9   1   5       78.45       79.65      5.17 o 
  11   1   5       26.23       28.58      4.63 o 
 -16   2   5       28.25       41.48      3.33 o 
 -14   2   5        9.31        7.66      1.86 o 
 -12   2   5       62.21       66.88      2.38 o 
 -10   2   5      382.97      371.46      3.97 o 
  -8   2   5      148.78      171.43      1.94 o 
  -6   2   5        4.52        2.15      0.48 o 
  -4   2   5      404.71      451.74      2.89 o 
  -2   2   5     1305.04     1463.00      7.37 o 
   0   2   5      315.90      318.66      2.55 o 
   2   2   5      166.84      180.40      2.09 o 
   4   2   5      951.62     1005.78      6.53 o 
   6   2   5      105.43      116.80      3.76 o 
   8   2   5        4.72        3.97      2.64 o 
  10   2   5       38.59       35.73      4.72 o 
 -15   3   5       87.48       80.36      3.95 o 
 -13   3   5        3.90        4.00      1.62 o 
 -11   3   5      517.60      479.18      5.55 o 
  -9   3   5      159.86      154.01      2.14 o 
  -7   3   5      710.62      707.99      4.53 o 
  -5   3   5     1003.83     1096.09      5.60 o 
  -3   3   5      105.04      100.56      1.49 o 
  -1   3   5     1928.85     2136.76     10.19 o 
   1   3   5      433.91      429.93      3.12 o 
   3   3   5       52.90       55.75      1.37 o 
   5   3   5      586.13      553.80      5.10 o 
   7   3   5        5.32        6.03      1.87 o 
   9   3   5      166.06      152.84      8.92 o 
  11   3   5       10.40        3.84      3.82 o 
 -16   4   5       60.49       76.86      5.56 o 
 -14   4   5       11.18       10.23      1.94 o 
 -12   4   5        4.44        2.46      1.50 o 
 -10   4   5     1026.03      983.07      7.77 o 
  -8   4   5     2007.60     1904.97     10.22 o 
  -6   4   5      107.86      115.98      1.51 o 
  -4   4   5      203.48      203.82      1.95 o 
  -2   4   5      150.68      134.02      1.69 o 
   0   4   5     2836.84     3049.71     14.16 o 
   2   4   5      415.98      443.49      3.26 o 
   4   4   5      562.80      548.80      4.48 o 
   6   4   5       87.00       79.87      2.79 o 
   8   4   5      276.31      267.51      8.41 o 
  10   4   5      122.95      114.45     10.12 o 
 -15   5   5      125.77      142.17      5.99 o 
 -13   5   5       79.70       76.68      3.37 o 
 -11   5   5      563.03      533.55      6.43 o 
  -9   5   5      102.60      106.01      1.92 o 
  -7   5   5      350.08      329.82      2.87 o 
  -5   5   5      145.32      148.39      1.63 o 
  -3   5   5     1013.74     1111.29      6.01 o 
  -1   5   5     1952.09     1898.92      9.11 o 
   1   5   5      568.40      566.95      3.96 o 
   3   5   5      238.37      253.90      2.83 o 
   5   5   5      997.38      985.16      8.77 o 
   7   5   5       65.24       71.50      3.43 o 
   9   5   5       67.72       73.53      8.21 o 
  11   5   5       13.24       20.78      5.86 o 
 -14   6   5      311.09      332.03      8.84 o 
 -12   6   5      163.54      161.27      4.07 o 
 -10   6   5      431.68      410.10      4.45 o 
  -8   6   5      507.57      454.23      3.80 o 
  -6   6   5      657.15      672.45      4.37 o 
  -4   6   5      314.59      334.76      2.72 o 
  -2   6   5       64.90       84.99      1.51 o 
   0   6   5      189.07      217.03      2.53 o 
   2   6   5      472.34      476.33      3.83 o 
   4   6   5      256.12      262.84      3.52 o 
   6   6   5      429.78      373.76      6.13 o 
   8   6   5      220.37      212.47     16.62 o 
  10   6   5      100.55      106.66     10.10 o 
 -15   7   5      100.89       99.77      5.70 o 
 -13   7   5       10.94       11.11      2.74 o 
 -11   7   5       55.25       58.26      2.59 o 
  -9   7   5      597.59      573.79      5.48 o 
  -7   7   5      158.45      157.84      2.36 o 
  -5   7   5      134.64      130.77      1.78 o 
  -3   7   5      114.76      107.95      1.72 o 
  -1   7   5       13.69       11.49      0.83 o 
   1   7   5      148.37      168.86      2.27 o 
   3   7   5       88.95       83.04      1.90 o 
   5   7   5      329.04      281.49      5.26 o 
   7   7   5       80.30       74.11      4.36 o 
   9   7   5      184.68      210.06     11.05 o 
 -14   8   5      261.25      277.85      9.19 o 
 -12   8   5      113.21      114.90      4.45 o 
 -10   8   5       56.18       49.27      2.38 o 
  -8   8   5        8.13       10.69      1.19 o 
  -6   8   5       31.13       31.12      1.22 o 
  -4   8   5       42.28       60.34      1.40 o 
  -2   8   5      200.16      184.08      2.30 o 
   0   8   5     1629.45     1631.15      8.91 o 
   2   8   5     1345.50     1397.94      9.05 o 
   4   8   5      570.90      583.79      7.91 o 
   6   8   5        2.29        1.89      1.94 o 
   8   8   5       24.36       33.32      4.77 o 
  10   8   5       66.73       67.31      7.92 o 
 -13   9   5      278.72      284.09      9.70 o 
 -11   9   5       68.43       66.47      3.36 o 
  -9   9   5       71.27       72.21      2.64 o 
  -7   9   5      125.92      106.99      2.65 o 
  -5   9   5       96.77       80.10      1.74 o 
  -3   9   5      297.76      284.92      2.95 o 
  -1   9   5      401.37      409.46      3.52 o 
   1   9   5     1985.22     1976.99     12.74 o 
   3   9   5       73.96       68.36      2.54 o 
   5   9   5       26.34       25.71      2.64 o 
   7   9   5       78.12       70.24      4.32 o 
   9   9   5       88.11       88.50      8.70 o 
 -14  10   5        0.83        4.42      4.23 o 
 -12  10   5       92.42       94.38      4.52 o 
 -10  10   5      163.57      164.93      4.18 o 
  -8  10   5     2739.55     2707.87     20.92 o 
  -6  10   5      210.51      220.82      3.77 o 
  -4  10   5       83.96       87.36      2.03 o 
  -2  10   5      840.50      811.64      5.74 o 
   0  10   5      457.46      455.85      4.49 o 
   2  10   5      103.67      118.16      3.30 o 
   4  10   5      312.57      286.41      7.27 o 
   6  10   5       40.29       33.64      3.49 o 
   8  10   5      599.10      641.47     18.93 o 
 -13  11   5       87.72      102.14      5.33 o 
 -11  11   5       51.06       48.77      3.36 o 
  -9  11   5      128.27      123.88      3.88 o 
  -7  11   5      701.43      693.81      8.75 o 
  -5  11   5       63.10       57.53      2.19 o 
  -3  11   5      153.93      155.83      2.95 o 
  -1  11   5      569.31      570.09      5.83 o 
   1  11   5      286.82      280.84      4.73 o 
   3  11   5      120.79      138.86      5.17 o 
   5  11   5       57.06       49.62      4.40 o 
   7  11   5      149.82      153.62      7.64 o 
 -12  12   5       79.42       87.47      5.25 o 
 -10  12   5       75.01       73.97      3.94 o 
  -8  12   5      279.74      274.70      5.99 o 
  -6  12   5      182.09      173.51      4.87 o 
  -4  12   5       55.00       47.94      2.33 o 
  -2  12   5      355.62      368.27      5.32 o 
   0  12   5      106.59      114.21      3.54 o 
   2  12   5      382.08      386.72      7.30 o 
   4  12   5      452.10      426.85     10.56 o 
   6  12   5      120.64      136.10      8.50 o 
   8  12   5        5.27        8.98      3.79 o 
 -11  13   5       67.13       86.58      5.40 o 
  -9  13   5     1003.20      986.36     14.66 o 
  -7  13   5      330.39      326.43      7.04 o 
  -5  13   5       26.91       25.86      2.47 o 
  -3  13   5        4.34        5.16      1.62 o 
  -1  13   5      109.94      105.51      3.73 o 
   1  13   5        6.28        8.91      2.52 o 
   3  13   5      124.79      119.60      6.49 o 
   5  13   5        0.55        2.04      3.45 o 
   7  13   5       89.54       76.02      7.88 o 
 -10  14   5       24.95       15.74      4.08 o 
  -8  14   5      116.39      117.02      5.57 o 
  -6  14   5       93.43       87.71      4.83 o 
  -4  14   5       99.08      105.74      4.84 o 
  -2  14   5      512.90      499.79      8.12 o 
   0  14   5        3.72        3.32      2.49 o 
   2  14   5      163.66      161.34      6.02 o 
   4  14   5      190.31      179.86     12.61 o 
   6  14   5       68.94       70.50      8.93 o 
  -9  15   5       16.97       16.65      4.29 o 
  -7  15   5       19.62       11.58      3.54 o 
  -5  15   5       18.58       19.41      3.10 o 
  -3  15   5      189.66      189.27      6.47 o 
  -1  15   5      142.02      145.11      5.60 o 
   1  15   5       20.21       24.69      4.16 o 
   3  15   5      134.47      140.15      9.07 o 
   5  15   5        3.34        7.69      8.88 o 
  -8  16   5       75.62       65.06      7.28 o 
  -6  16   5        6.99        6.59      3.70 o 
  -4  16   5       19.29       19.14      3.82 o 
  -2  16   5      167.56      165.27      5.53 o 
   0  16   5       75.81       78.60      5.72 o 
   2  16   5      176.20      192.15     12.09 o 
   4  16   5        0.98        7.12     11.03 o 
  -7  17   5       34.12       37.09      6.39 o 
  -5  17   5      108.34      120.69      8.67 o 
  -3  17   5        9.59        6.06      3.02 o 
  -1  17   5       37.37       36.92      4.70 o 
   1  17   5       18.61       21.88      5.40 o 
  -4  18   5       27.83       30.85      5.18 o 
  -2  18   5       73.18       80.85      6.04 o 
 -16   0   6      586.88      657.47     16.73 o 
 -14   0   6      258.45      240.47      7.04 o 
 -12   0   6      763.17      630.25     10.09 o 
 -10   0   6     1798.29     1689.68     17.10 o 
  -8   0   6      105.25       89.30      2.14 o 
  -6   0   6      234.98      273.97      3.25 o 
  -4   0   6     5298.21     5407.89     32.18 o 
  -2   0   6      468.33      460.05      5.22 o 
   0   0   6      780.03      751.21      6.73 o 
   2   0   6      376.07      365.08      4.84 o 
   4   0   6      817.24      773.01      8.69 o 
   6   0   6     1949.59     1933.94     32.93 o 
   8   0   6      884.04      856.90     21.67 o 
  10   0   6       93.41       73.12      9.32 o 
 -15   1   6       19.67       16.93      2.42 o 
 -13   1   6        7.92        7.83      1.55 o 
 -11   1   6       93.89       71.51      2.39 o 
  -9   1   6     1438.53     1378.66      8.44 o 
  -7   1   6      297.62      287.98      2.33 o 
  -5   1   6      402.81      420.19      2.94 o 
  -3   1   6     1584.75     1631.00      8.19 o 
  -1   1   6      706.95      675.83      4.42 o 
   1   1   6     2078.00     2121.18     11.03 o 
   3   1   6      120.41      139.14      2.42 o 
   5   1   6      136.69      142.46      3.32 o 
   7   1   6      602.36      608.48     12.08 o 
   9   1   6       44.56       41.97      4.72 o 
 -16   2   6      114.36      127.13      5.33 o 
 -14   2   6       46.89       56.03      2.69 o 
 -12   2   6      114.17       93.97      2.93 o 
 -10   2   6      729.87      696.86      5.81 o 
  -8   2   6      380.07      397.12      3.20 o 
  -6   2   6     1137.39     1064.95      5.99 o 
  -4   2   6        9.73       16.01      0.80 o 
  -2   2   6      146.68      126.94      1.84 o 
   0   2   6     1101.27     1177.58      6.60 o 
   2   2   6     1377.34     1418.85      8.10 o 
   4   2   6      382.87      397.13      4.05 o 
   6   2   6      430.30      391.32      8.08 o 
   8   2   6      107.98      107.33      6.77 o 
  10   2   6       36.88       32.41      5.16 o 
 -15   3   6       21.63       22.45      2.84 o 
 -13   3   6      206.73      219.50      4.56 o 
 -11   3   6      456.47      413.62      5.18 o 
  -9   3   6     1131.23     1075.20      6.97 o 
  -7   3   6      179.81      194.52      2.01 o 
  -5   3   6     1954.76     2029.32      9.85 o 
  -3   3   6      134.16      132.88      1.82 o 
  -1   3   6      878.58      931.83      5.58 o 
   1   3   6      558.31      562.37      4.00 o 
   3   3   6      114.34      125.82      2.15 o 
   5   3   6      365.25      367.40      5.18 o 
   7   3   6      954.90      885.38     16.05 o 
   9   3   6       22.45       14.94      4.53 o 
 -16   4   6      106.71      106.76      5.17 o 
 -14   4   6       11.19       10.50      2.36 o 
 -12   4   6      327.93      305.14      5.16 o 
 -10   4   6      322.89      296.22      3.74 o 
  -8   4   6     1661.26     1610.09      9.21 o 
  -6   4   6     1114.72     1167.40      6.46 o 
  -4   4   6     1008.45     1037.21      5.78 o 
  -2   4   6       22.48       23.11      0.98 o 
   0   4   6       10.34        6.15      0.77 o 
   2   4   6      228.28      205.05      2.74 o 
   4   4   6      911.65      912.30      7.57 o 
   6   4   6       17.39       16.28      2.19 o 
   8   4   6      103.39      117.26      9.14 o 
  10   4   6      177.72      198.01     11.02 o 
 -15   5   6       12.71       14.93      2.51 o 
 -13   5   6       55.23       50.90      3.51 o 
 -11   5   6      262.70      250.12      4.13 o 
  -9   5   6     2163.85     2072.72     12.50 o 
  -7   5   6     1183.32     1209.68      7.43 o 
  -5   5   6       65.46       61.97      1.40 o 
  -3   5   6      554.28      589.74      4.17 o 
  -1   5   6     2950.94     2905.98     14.12 o 
   1   5   6     1230.30     1197.09      7.20 o 
   3   5   6      234.01      219.37      3.19 o 
   5   5   6      454.30      456.11      7.03 o 
   7   5   6        6.25        5.27      3.01 o 
   9   5   6       78.51      101.64      9.13 o 
 -14   6   6      237.37      263.41      6.76 o 
 -12   6   6       16.82       14.09      1.97 o 
 -10   6   6      124.80      113.20      2.70 o 
  -8   6   6      328.46      303.43      3.42 o 
  -6   6   6     1090.32     1110.82      6.28 o 
  -4   6   6       56.97       63.78      1.47 o 
  -2   6   6     1152.90     1164.65      6.81 o 
   0   6   6     1212.50     1207.17      7.36 o 
   2   6   6       12.15        9.51      1.00 o 
   4   6   6       82.94       92.79      3.20 o 
   6   6   6       18.56       19.55      2.56 o 
   8   6   6      133.26      132.00     10.11 o 
 -15   7   6      224.16      245.48      9.25 o 
 -13   7   6      108.71      110.48      4.35 o 
 -11   7   6      120.75      123.16      3.17 o 
  -9   7   6     1057.44     1027.64      9.04 o 
  -7   7   6     3713.06     3515.60     19.36 o 
  -5   7   6      118.98      116.45      1.94 o 
  -3   7   6       16.11       16.55      1.03 o 
  -1   7   6     1627.99     1589.72      8.90 o 
   1   7   6     1969.66     1918.16     11.24 o 
   3   7   6      119.41      113.26      3.21 o 
   5   7   6       39.25       41.72      3.20 o 
   7   7   6       74.85       73.43      6.12 o 
   9   7   6     1029.11     1080.50     42.27 o 
 -14   8   6      164.35      154.22      7.31 o 
 -12   8   6       80.24       90.62      4.06 o 
 -10   8   6      573.22      562.18      7.14 o 
  -8   8   6      269.89      254.90      4.24 o 
  -6   8   6      223.72      212.64      2.69 o 
  -4   8   6      103.08      113.47      2.02 o 
  -2   8   6      262.83      280.04      3.13 o 
   0   8   6     2502.60     2540.21     14.30 o 
   2   8   6      115.77      109.28      3.00 o 
   4   8   6      390.14      351.95      7.60 o 
   6   8   6       67.98       62.90      4.28 o 
   8   8   6        3.29        3.36      4.58 o 
 -13   9   6       93.04       97.80      4.88 o 
 -11   9   6      109.24      111.94      3.81 o 
  -9   9   6     1511.60     1506.09     13.80 o 
  -7   9   6      456.84      451.19      5.62 o 
  -5   9   6      164.38      141.51      2.48 o 
  -3   9   6      686.98      676.13      5.18 o 
  -1   9   6     1630.66     1665.49     10.89 o 
   1   9   6       16.72       14.90      1.67 o 
   3   9   6       21.49       17.47      2.31 o 
   5   9   6       46.99       44.44      3.82 o 
   7   9   6      115.04      109.02      6.42 o 
 -14  10   6       33.19       23.36      4.55 o 
 -12  10   6       94.05      110.36      4.97 o 
 -10  10   6      184.97      189.51      4.93 o 
  -8  10   6      604.61      571.36      7.60 o 
  -6  10   6       61.68       76.24      2.60 o 
  -4  10   6      104.66       92.82      2.37 o 
  -2  10   6      511.98      485.10      5.32 o 
   0  10   6      321.60      331.83      4.86 o 
   2  10   6      125.24      135.16      4.19 o 
   4  10   6      288.44      286.86      8.52 o 
   6  10   6       86.20       86.40      6.17 o 
   8  10   6       29.64       30.80     10.69 o 
 -13  11   6      188.46      217.46      7.66 o 
 -11  11   6       18.95       20.52      2.79 o 
  -9  11   6       62.31       66.78      3.48 o 
  -7  11   6      429.32      411.56      6.94 o 
  -5  11   6      391.65      374.48      5.31 o 
  -3  11   6       11.47        7.50      1.53 o 
  -1  11   6      399.14      401.41      5.74 o 
   1  11   6      176.73      156.78      4.60 o 
   3  11   6       54.87       44.67      3.70 o 
   5  11   6       10.52        6.06      3.78 o 
   7  11   6       14.17        7.84      3.95 o 
 -12  12   6       62.53       58.77      4.77 o 
 -10  12   6      430.92      425.48     13.64 o 
  -8  12   6      392.93      385.64      8.17 o 
  -6  12   6        8.53        9.38      1.78 o 
  -4  12   6       38.89       34.16      2.61 o 
  -2  12   6       24.60       20.46      2.05 o 
   0  12   6      166.97      170.43      5.20 o 
   2  12   6      341.03      343.68      7.86 o 
   4  12   6       83.23      105.85      8.07 o 
   6  12   6       47.33       55.30      7.45 o 
 -11  13   6       46.68       47.97      4.31 o 
  -9  13   6      150.60      171.66      6.66 o 
  -7  13   6      330.95      325.78      8.34 o 
  -5  13   6       87.81       92.47      4.73 o 
  -3  13   6       40.63       31.63      2.48 o 
  -1  13   6       31.62       31.99      3.12 o 
   1  13   6       52.06       55.94      4.49 o 
   3  13   6      516.03      499.85     14.11 o 
   5  13   6        7.71       18.04      5.73 o 
 -10  14   6      103.08      112.45      7.04 o 
  -8  14   6       21.38       25.26      3.72 o 
  -6  14   6        4.69        6.11      2.82 o 
  -4  14   6      321.20      297.17      9.19 o 
  -2  14   6       13.64        7.90      2.57 o 
   0  14   6       30.83       31.53      4.28 o 
   2  14   6       21.28       20.89      3.74 o 
   4  14   6       84.19       81.62     10.84 o 
  -9  15   6       77.58       82.90      7.62 o 
  -7  15   6      149.52      130.01      7.64 o 
  -5  15   6       55.41       66.37      6.69 o 
  -3  15   6      352.14      367.43      8.67 o 
  -1  15   6       11.74        9.64      2.84 o 
   1  15   6      208.20      212.86     10.79 o 
   3  15   6      255.63      248.25     15.39 o 
  -8  16   6       86.74       79.72      8.86 o 
  -6  16   6        9.54       10.72      4.43 o 
  -4  16   6        6.32       11.75      3.95 o 
  -2  16   6       33.65       29.11      3.74 o 
   0  16   6       69.63       71.36      7.31 o 
   2  16   6       30.57       37.62      9.52 o 
  -5  17   6       54.23       50.49      5.38 o 
  -3  17   6       95.11      102.14      9.81 o 
  -1  17   6       39.37       39.92      5.80 o 
 -15   1   7       37.04       37.33      3.08 o 
 -13   1   7       23.87       18.25      2.06 o 
 -11   1   7      346.69      307.80      4.89 o 
  -9   1   7      491.37      468.67      4.06 o 
  -7   1   7     1177.37     1175.35      6.95 o 
  -5   1   7      145.12      136.09      1.93 o 
  -3   1   7       65.42       66.14      1.55 o 
  -1   1   7      296.47      333.96      3.05 o 
   1   1   7      422.65      446.36      3.97 o 
   3   1   7      101.78      107.47      2.58 o 
   5   1   7     1121.03     1124.47     13.57 o 
   7   1   7      117.39      131.65      8.31 o 
   9   1   7       37.03       47.74      6.36 o 
 -16   2   7      126.85      142.88      6.56 o 
 -14   2   7       37.01       31.71      2.77 o 
 -12   2   7       48.61       48.10      2.56 o 
 -10   2   7        6.02        7.84      1.17 o 
  -8   2   7      760.20      746.71      5.05 o 
  -6   2   7      637.06      606.36      4.29 o 
  -4   2   7      135.68      151.81      2.16 o 
  -2   2   7      319.32      340.89      3.08 o 
   0   2   7      170.35      172.06      2.41 o 
   2   2   7      253.74      261.19      3.39 o 
   4   2   7      258.48      265.22      4.96 o 
   6   2   7       17.62       20.70      3.81 o 
   8   2   7      172.67      169.38     10.80 o 
 -15   3   7       48.58       58.34      4.08 o 
 -13   3   7      179.37      166.05      4.52 o 
 -11   3   7      352.17      316.30      4.77 o 
  -9   3   7     1082.70     1017.38      7.43 o 
  -7   3   7      673.46      642.26      4.60 o 
  -5   3   7      193.19      179.02      2.39 o 
  -3   3   7      294.97      307.39      2.98 o 
  -1   3   7      259.49      268.48      2.99 o 
   1   3   7       16.09       15.03      1.11 o 
   3   3   7      204.77      191.61      3.53 o 
   5   3   7      517.79      513.49      8.91 o 
   7   3   7      325.05      308.22     13.90 o 
   9   3   7        1.02        5.94      4.33 o 
 -16   4   7      135.31      155.95      7.18 o 
 -14   4   7       20.31       30.45      3.24 o 
 -12   4   7        6.14        5.39      1.66 o 
 -10   4   7     1396.84     1301.31     10.29 o 
  -8   4   7      426.62      404.79      3.71 o 
  -6   4   7     1169.23     1091.62      6.79 o 
  -4   4   7       24.69       34.93      1.22 o 
  -2   4   7      172.16      159.76      2.26 o 
   0   4   7       66.61       64.32      1.66 o 
   2   4   7      715.51      716.45      6.18 o 
   4   4   7       86.08       93.87      3.76 o 
   6   4   7      130.16      144.98      8.07 o 
   8   4   7      202.50      203.88     13.75 o 
 -15   5   7       55.00       57.46      4.00 o 
 -13   5   7      134.53      137.40      4.59 o 
 -11   5   7      378.33      360.45      5.74 o 
  -9   5   7      235.63      246.01      3.52 o 
  -7   5   7       23.86       24.13      1.14 o 
  -5   5   7      167.77      165.04      2.27 o 
  -3   5   7      301.65      318.74      3.10 o 
  -1   5   7       99.69       98.53      2.02 o 
   1   5   7      862.20      884.55      6.43 o 
   3   5   7      110.85      116.42      3.45 o 
   5   5   7      190.06      181.02      5.79 o 
   7   5   7        1.55        5.41      4.34 o 
   9   5   7       32.04       33.81      6.82 o 
 -14   6   7      159.56      172.14      6.23 o 
 -12   6   7       80.07       80.11      3.42 o 
 -10   6   7       73.98       67.85      2.44 o 
  -8   6   7      138.86      167.19      3.06 o 
  -6   6   7      706.71      716.71      5.28 o 
  -4   6   7      354.40      330.54      3.15 o 
  -2   6   7        5.56        2.10      0.87 o 
   0   6   7      703.33      689.17      5.41 o 
   2   6   7       99.16      108.63      3.28 o 
   4   6   7       58.23       54.52      3.61 o 
   6   6   7      139.66      139.24      6.02 o 
   8   6   7       69.01       83.08      9.51 o 
 -15   7   7       12.49       10.98      2.79 o 
 -13   7   7       65.70       71.86      4.53 o 
 -11   7   7       14.22        9.05      1.74 o 
  -9   7   7       68.44       70.08      2.72 o 
  -7   7   7      127.66      127.39      2.32 o 
  -5   7   7      344.32      391.69      3.78 o 
  -3   7   7       56.10       49.11      1.61 o 
  -1   7   7       21.78       25.44      1.43 o 
   1   7   7      218.29      213.13      3.59 o 
   3   7   7       39.06       42.03      2.97 o 
   5   7   7       37.12       31.84      3.56 o 
   7   7   7        5.45        8.68      5.26 o 
 -14   8   7      205.29      224.03      7.50 o 
 -12   8   7       11.35       13.17      2.23 o 
 -10   8   7       17.11       18.03      2.02 o 
  -8   8   7      504.91      476.75      6.12 o 
  -6   8   7      518.98      537.86      5.10 o 
  -4   8   7      160.63      144.97      2.65 o 
  -2   8   7      133.62      125.78      2.67 o 
   0   8   7      267.54      253.20      4.30 o 
   2   8   7      160.03      183.08      5.16 o 
   4   8   7       57.94       43.75      3.94 o 
   6   8   7       30.13       30.02      4.49 o 
   8   8   7       73.67       78.80      9.53 o 
 -13   9   7       36.21       36.17      3.90 o 
 -11   9   7       14.07       12.13      2.17 o 
  -9   9   7       87.72       85.44      3.35 o 
  -7   9   7      197.85      185.22      3.58 o 
  -5   9   7      721.29      677.87      6.13 o 
  -3   9   7      122.30      125.76      3.03 o 
  -1   9   7       23.73       20.49      1.73 o 
   1   9   7      395.29      381.52      6.78 o 
   3   9   7      108.23      121.32      5.15 o 
   5   9   7      123.55      124.43      8.43 o 
   7   9   7       28.93       33.59      7.08 o 
 -14  10   7       40.33       33.85      4.20 o 
 -12  10   7        7.24        8.31      2.50 o 
 -10  10   7       54.99       51.41      3.31 o 
  -8  10   7      145.93      162.68      4.81 o 
  -6  10   7      568.82      517.66      6.55 o 
  -4  10   7       47.11       49.07      2.24 o 
  -2  10   7      142.70      129.06      3.73 o 
   0  10   7      103.71      109.71      3.71 o 
   2  10   7      259.46      263.43      6.75 o 
   4  10   7       99.12      113.10      7.08 o 
   6  10   7      110.95      121.54      9.73 o 
 -13  11   7      129.38      146.34      7.06 o 
 -11  11   7      131.65      148.20      5.92 o 
  -9  11   7      254.37      258.06      6.84 o 
  -7  11   7      407.08      383.31      7.14 o 
  -5  11   7       39.30       39.03      2.35 o 
  -3  11   7        9.61        9.59      1.83 o 
  -1  11   7      114.60      106.62      4.17 o 
   1  11   7      124.39      113.77      5.21 o 
   3  11   7       30.34       32.41      3.63 o 
   5  11   7       31.79       28.03      5.57 o 
 -12  12   7       17.95       17.87      3.47 o 
 -10  12   7       32.07       29.89      3.44 o 
  -8  12   7      643.56      635.03     11.52 o 
  -6  12   7       32.23       29.48      2.69 o 
  -4  12   7       28.42       19.98      2.05 o 
  -2  12   7       28.48       24.91      2.67 o 
   0  12   7      340.38      354.45      9.58 o 
   2  12   7      239.45      239.88      7.77 o 
   4  12   7      187.94      219.74     14.35 o 
 -11  13   7      182.43      211.58      8.99 o 
  -9  13   7      266.88      274.44      9.19 o 
  -7  13   7      517.13      540.04     12.21 o 
  -5  13   7       35.48       31.81      3.23 o 
  -3  13   7      164.66      168.82      5.32 o 
  -1  13   7       55.07       63.81      4.21 o 
   1  13   7      102.86       87.73      6.69 o 
   3  13   7        1.07        6.73      5.85 o 
 -10  14   7      160.15      180.22      9.28 o 
  -8  14   7      724.96      733.54     17.60 o 
  -6  14   7       60.74       60.94      4.32 o 
  -4  14   7       17.66       14.57      3.15 o 
  -2  14   7       14.52        9.57      2.98 o 
   0  14   7      173.28      178.57      9.43 o 
   2  14   7       31.29       36.17      8.64 o 
  -9  15   7      228.73      199.15     12.50 o 
  -7  15   7       79.82       73.59      6.57 o 
  -5  15   7       26.28       39.25      4.75 o 
  -3  15   7       81.77       76.91      4.25 o 
  -1  15   7      131.61      147.19      7.85 o 
   1  15   7       52.22       40.79      6.84 o 
  -6  16   7       11.82       11.09      4.97 o 
  -4  16   7       43.64       39.96      5.25 o 
  -2  16   7      154.44      176.84      7.73 o 
   0  16   7       40.03       46.46      7.68 o 
 -16   0   8      384.93      459.82     14.17 o 
 -14   0   8       62.26       71.86      5.29 o 
 -12   0   8      207.90      208.14      7.02 o 
 -10   0   8     1789.05     1760.42     19.47 o 
  -8   0   8      785.64      732.61      7.60 o 
  -6   0   8      961.13      926.11      8.52 o 
  -4   0   8     1648.85     1630.07     13.15 o 
  -2   0   8      340.05      350.61      4.97 o 
   0   0   8      477.62      485.11      6.09 o 
   2   0   8      609.57      588.67     10.21 o 
   4   0   8      146.63      147.02      6.42 o 
   6   0   8     1171.24     1183.46     35.71 o 
   8   0   8      176.78      182.56     16.34 o 
 -15   1   8       88.29      111.96      5.01 o 
 -13   1   8      127.75      144.52      4.59 o 
 -11   1   8      770.24      744.73      8.22 o 
  -9   1   8     1981.14     1859.72     11.68 o 
  -7   1   8      135.95      131.16      2.11 o 
  -5   1   8       79.07       86.73      1.88 o 
  -3   1   8      441.38      449.89      4.01 o 
  -1   1   8       42.73       42.54      1.48 o 
   1   1   8      389.80      401.29      4.95 o 
   3   1   8       30.41       27.91      2.11 o 
   5   1   8       24.81       27.45      3.86 o 
   7   1   8      386.54      352.51     14.85 o 
 -16   2   8      418.45      469.95     10.76 o 
 -14   2   8        4.86        4.53      2.06 o 
 -12   2   8      275.89      248.99      5.22 o 
 -10   2   8     1181.49     1156.19      9.91 o 
  -8   2   8       56.90       59.00      1.64 o 
  -6   2   8      971.97      950.85      6.34 o 
  -4   2   8      810.43      815.95      5.64 o 
  -2   2   8      412.51      417.05      3.88 o 
   0   2   8      357.14      351.02      3.94 o 
   2   2   8      135.00      137.32      3.45 o 
   4   2   8      177.22      171.57      5.03 o 
   6   2   8      791.79      801.10     20.69 o 
   8   2   8       36.57       31.92      5.91 o 
 -15   3   8       14.84       12.72      2.78 o 
 -13   3   8       10.78       10.15      2.30 o 
 -11   3   8      142.41      141.30      3.81 o 
  -9   3   8      189.28      186.03      2.94 o 
  -7   3   8      482.77      449.09      4.04 o 
  -5   3   8      938.56      944.19      6.41 o 
  -3   3   8       35.24       35.52      1.40 o 
  -1   3   8       93.20      106.44      2.34 o 
   1   3   8     1106.13     1110.49      9.36 o 
   3   3   8        3.43        1.85      1.59 o 
   5   3   8       68.15       68.95      6.39 o 
   7   3   8      187.55      181.64     10.69 o 
 -16   4   8      165.26      192.19      7.58 o 
 -14   4   8      386.62      406.44      8.91 o 
 -12   4   8       96.11       99.15      3.79 o 
 -10   4   8      138.51      139.97      3.48 o 
  -8   4   8      376.90      375.29      4.11 o 
  -6   4   8      897.09      850.80      6.13 o 
  -4   4   8      242.88      225.01      3.14 o 
  -2   4   8     1188.57     1162.11      7.91 o 
   0   4   8      290.94      286.32      4.34 o 
   2   4   8      343.89      342.04      5.66 o 
   4   4   8      136.03      126.75      4.81 o 
   6   4   8       29.33       23.89      5.52 o 
   8   4   8       85.68       80.78      8.21 o 
 -15   5   8      213.96      215.12      7.32 o 
 -13   5   8      149.24      160.40      5.21 o 
 -11   5   8       64.90       65.15      2.59 o 
  -9   5   8      164.16      163.20      3.39 o 
  -7   5   8      813.17      758.17      6.31 o 
  -5   5   8      160.72      141.72      2.43 o 
  -3   5   8      145.19      156.50      2.66 o 
  -1   5   8      182.51      204.42      3.38 o 
   1   5   8      542.19      537.75      6.27 o 
   3   5   8      185.78      191.27      5.63 o 
   5   5   8      127.46      137.92      6.71 o 
   7   5   8       51.73       38.97      7.24 o 
 -14   6   8      155.83      165.49      5.73 o 
 -12   6   8      403.82      419.83      8.46 o 
 -10   6   8       15.72       13.09      1.82 o 
  -8   6   8      578.66      557.93      6.08 o 
  -6   6   8      914.79      894.44      6.94 o 
  -4   6   8      262.70      240.27      3.34 o 
  -2   6   8      290.34      301.26      4.11 o 
   0   6   8      278.28      301.28      4.70 o 
   2   6   8      136.22      132.73      4.23 o 
   4   6   8       40.96       44.30      4.37 o 
   6   6   8      261.64      283.68     26.55 o 
 -15   7   8       62.36       68.64      5.11 o 
 -13   7   8      250.99      250.85      7.16 o 
 -11   7   8       38.86       34.81      2.52 o 
  -9   7   8        2.39        0.55      1.54 o 
  -7   7   8       39.16       35.01      1.82 o 
  -5   7   8      832.55      723.10      6.60 o 
  -3   7   8     1650.91     1635.76     12.42 o 
  -1   7   8      472.11      492.57      5.98 o 
   1   7   8      116.37      107.23      4.04 o 
   3   7   8       35.23       28.86      3.14 o 
   5   7   8      146.33      146.37      7.93 o 
   7   7   8       52.22       52.70      8.44 o 
 -14   8   8        9.32       16.03      3.38 o 
 -12   8   8      151.32      158.60      5.74 o 
 -10   8   8       60.77       54.19      3.22 o 
  -8   8   8      113.87      102.15      2.95 o 
  -6   8   8       10.53        4.73      1.34 o 
  -4   8   8       98.39       90.64      2.89 o 
  -2   8   8     1070.16     1045.45      9.95 o 
   0   8   8       22.61       13.22      2.02 o 
   2   8   8      192.84      186.29      6.94 o 
   4   8   8      253.84      232.84     10.50 o 
   6   8   8       11.29       13.45      3.99 o 
 -13   9   8      213.07      229.55      9.03 o 
 -11   9   8       24.95       24.40      2.87 o 
  -9   9   8      201.76      199.66      5.50 o 
  -7   9   8      804.84      759.23      8.99 o 
  -5   9   8       47.71       42.80      2.30 o 
  -3   9   8        9.69        8.36      1.81 o 
  -1   9   8       77.86       83.55      3.32 o 
   1   9   8       41.16       39.86      3.92 o 
   3   9   8      123.95      134.49      6.95 o 
   5   9   8        0.27        8.52      4.69 o 
 -12  10   8       98.09      117.75      5.38 o 
 -10  10   8       49.89       48.08      3.70 o 
  -8  10   8        0.08        0.03      1.91 o 
  -6  10   8       79.90       77.02      3.43 o 
  -4  10   8       38.69       40.88      2.58 o 
  -2  10   8      551.53      527.50      8.07 o 
   0  10   8      314.21      310.26      8.07 o 
   2  10   8      104.14      105.73      5.62 o 
   4  10   8        9.14       12.32      4.79 o 
 -13  11   8        2.53        1.30      3.45 o 
 -11  11   8        1.31        3.22      3.02 o 
  -9  11   8       76.35       76.10      4.55 o 
  -7  11   8      240.81      234.00      5.64 o 
  -5  11   8       45.01       40.50      2.93 o 
  -3  11   8      332.40      306.24      7.22 o 
  -1  11   8      187.44      156.95      5.88 o 
   1  11   8      284.66      284.99      9.36 o 
   3  11   8      187.44      201.16     12.68 o 
   5  11   8       81.10       82.05     10.17 o 
 -12  12   8       53.97       62.41      5.56 o 
 -10  12   8      116.87      151.81      7.04 o 
  -8  12   8        3.03        3.97      2.57 o 
  -6  12   8       75.64       95.63      4.73 o 
  -4  12   8      190.99      181.78      5.06 o 
  -2  12   8       34.85       42.62      3.52 o 
   0  12   8      290.71      282.34     10.84 o 
   2  12   8      126.41      129.63      6.27 o 
   4  12   8       44.83       57.22     17.81 o 
 -11  13   8       53.84       57.33      5.70 o 
  -9  13   8      366.42      357.21     11.15 o 
  -7  13   8       34.60       30.02      3.44 o 
  -5  13   8       73.88       78.11      4.53 o 
  -3  13   8      110.44      131.17      6.76 o 
  -1  13   8       27.89       23.19      3.62 o 
   1  13   8      201.59      194.88     11.09 o 
   3  13   8       73.89       92.52     11.49 o 
 -10  14   8      186.65      194.97     10.86 o 
  -8  14   8       20.10       25.56      4.94 o 
  -6  14   8       17.29       14.07      3.59 o 
  -4  14   8       58.21       48.46      5.46 o 
  -2  14   8       92.38       99.09      6.13 o 
   0  14   8       84.61       70.54      7.63 o 
   2  14   8       87.28       93.02     11.77 o 
  -7  15   8      295.22      320.64     14.63 o 
  -5  15   8       18.81       13.99      4.31 o 
  -3  15   8       42.18       41.76      4.39 o 
  -1  15   8       31.66       27.44      5.70 o 
 -15   1   9       20.42       15.92      3.26 o 
 -13   1   9       13.04       15.51      2.65 o 
 -11   1   9       76.70       67.96      3.04 o 
  -9   1   9     1031.21     1007.52      7.91 o 
  -7   1   9     1015.66      986.74      7.61 o 
  -5   1   9     1567.43     1543.71     10.11 o 
  -3   1   9       59.24       57.12      2.00 o 
  -1   1   9      153.51      139.35      3.17 o 
   1   1   9      405.71      377.98      6.10 o 
   3   1   9      191.54      217.67      6.00 o 
   5   1   9      110.82      121.51      7.40 o 
   7   1   9       11.29       10.60      4.50 o 
 -16   2   9       34.77       26.80      3.97 o 
 -14   2   9       99.66       98.13      5.27 o 
 -12   2   9        6.11        7.36      1.97 o 
 -10   2   9      113.94      107.01      2.84 o 
  -8   2   9      788.25      795.98      6.83 o 
  -6   2   9      568.23      533.60      5.22 o 
  -4   2   9      482.71      473.96      4.89 o 
  -2   2   9       66.18       71.09      2.28 o 
   0   2   9      170.99      171.54      3.97 o 
   2   2   9      348.34      361.71      6.71 o 
   4   2   9       73.52       71.63      4.45 o 
   6   2   9       92.67       83.41      8.34 o 
 -15   3   9       22.60       26.00      3.76 o 
 -13   3   9       35.52       34.91      3.32 o 
 -11   3   9       23.69       26.41      2.22 o 
  -9   3   9      195.53      183.40      3.64 o 
  -7   3   9        1.04        1.13      1.11 o 
  -5   3   9      620.16      616.38      5.89 o 
  -3   3   9      330.31      317.25      5.47 o 
  -1   3   9      346.52      350.75      5.27 o 
   1   3   9      422.39      446.85      8.73 o 
   3   3   9       34.16       32.38      3.68 o 
   5   3   9       55.75       64.39      6.85 o 
   7   3   9       55.12       56.20      7.94 o 
 -14   4   9       79.40       88.05      4.89 o 
 -12   4   9       23.39       20.34      2.68 o 
 -10   4   9      218.81      196.49      4.01 o 
  -8   4   9       52.34       41.62      1.89 o 
  -6   4   9      216.16      205.53      3.46 o 
  -4   4   9      164.24      142.56      2.99 o 
  -2   4   9      785.92      781.79      7.28 o 
   0   4   9       79.54       78.76      3.02 o 
   2   4   9      124.15      121.48      4.60 o 
   4   4   9       87.94       95.07      6.21 o 
   6   4   9       23.96       17.89      5.75 o 
 -15   5   9       78.78       81.80      5.08 o 
 -13   5   9      118.26      114.40      5.34 o 
 -11   5   9      110.59      106.82      3.91 o 
  -9   5   9      667.82      639.03      6.99 o 
  -7   5   9       23.79       24.55      1.64 o 
  -5   5   9      127.04      129.90      3.27 o 
  -3   5   9      440.84      396.47      5.16 o 
  -1   5   9      137.88      129.24      3.68 o 
   1   5   9       48.49       45.56      2.89 o 
   3   5   9      189.50      194.98      7.74 o 
   5   5   9      102.40       96.74      6.80 o 
 -14   6   9       12.56       18.70      3.44 o 
 -12   6   9       61.26       59.40      3.68 o 
 -10   6   9      136.73      124.14      4.00 o 
  -8   6   9       38.52       48.87      2.53 o 
  -6   6   9      389.86      346.22      4.82 o 
  -4   6   9       99.12      110.12      3.34 o 
  -2   6   9      232.04      227.78      5.02 o 
   0   6   9      273.59      257.08      5.77 o 
   2   6   9       91.42       82.41      5.30 o 
   4   6   9      137.69      144.61      8.51 o 
   6   6   9      157.54      176.58     15.92 o 
 -13   7   9       15.90       18.48      3.33 o 
 -11   7   9      117.29      110.10      4.45 o 
  -9   7   9       50.57       45.89      2.74 o 
  -7   7   9       69.41       67.90      2.57 o 
  -5   7   9       50.80       40.80      2.35 o 
  -3   7   9      139.49      142.51      4.26 o 
  -1   7   9      155.60      140.46      4.36 o 
   1   7   9       16.01       17.78      2.75 o 
   3   7   9       23.70       13.14      3.84 o 
   5   7   9      121.30      129.23      8.86 o 
 -14   8   9        2.13        1.23      2.92 o 
 -12   8   9       73.81       61.89      4.43 o 
 -10   8   9      206.17      208.58      6.41 o 
  -8   8   9       29.33       19.29      2.18 o 
  -6   8   9      110.76      103.45      3.05 o 
  -4   8   9      105.05       97.50      3.53 o 
  -2   8   9       23.27       18.66      2.18 o 
   0   8   9       77.19       82.65      3.92 o 
   2   8   9      126.40      128.15      7.54 o 
   4   8   9      289.73      336.66     14.63 o 
 -13   9   9        8.16        9.40      3.41 o 
 -11   9   9       98.34      106.19      5.57 o 
  -9   9   9       19.86       22.81      2.95 o 
  -7   9   9        0.97        1.58      1.95 o 
  -5   9   9      161.99      149.52      4.43 o 
  -3   9   9       15.48       16.42      2.34 o 
  -1   9   9       67.17       65.79      3.90 o 
   1   9   9        2.79        4.80      3.11 o 
   3   9   9      209.74      205.63     11.92 o 
 -12  10   9       44.80       36.40      4.02 o 
 -10  10   9        9.51        8.65      2.88 o 
  -8  10   9       75.93       81.24      3.78 o 
  -6  10   9       35.22       39.17      3.06 o 
  -4  10   9       73.06       72.99      3.55 o 
  -2  10   9      495.90      452.13      9.89 o 
   0  10   9       26.49       31.27      4.55 o 
   2  10   9       14.40        9.38      4.79 o 
   4  10   9       67.23      104.02     12.19 o 
 -11  11   9      246.70      284.61     10.45 o 
  -9  11   9       66.48       62.69      4.92 o 
  -7  11   9       56.26       52.29      3.87 o 
  -5  11   9       69.57       71.95      3.44 o 
  -3  11   9       69.16       85.58      4.46 o 
  -1  11   9      359.17      364.83     13.58 o 
   1  11   9       46.33       49.34      5.35 o 
   3  11   9       46.88       37.23      9.03 o 
 -10  12   9       35.15       32.57      5.27 o 
  -8  12   9       69.00       60.97      5.43 o 
  -6  12   9       18.59       21.32      2.97 o 
  -4  12   9      108.48      112.36      5.23 o 
  -2  12   9       34.10       32.85      4.07 o 
   0  12   9       25.30       24.82      5.21 o 
   2  12   9       12.25       18.07      4.53 o 
  -9  13   9        7.29        0.66      4.00 o 
  -7  13   9       58.33       58.42      4.68 o 
  -5  13   9      142.03      142.37      8.64 o 
  -3  13   9       82.69       95.76      6.06 o 
  -1  13   9      184.68      186.24     10.31 o 
   1  13   9       84.78       86.85      9.32 o 
  -8  14   9      119.32      118.32      9.42 o 
  -6  14   9      106.92      100.21      7.68 o 
  -4  14   9       18.02       25.69      3.88 o 
  -2  14   9       40.00       45.89      5.28 o 
 -14   0  10      128.20      152.80      9.80 o 
 -12   0  10        1.25       -1.24      2.59 o 
 -10   0  10      261.05      264.52      6.29 o 
  -8   0  10     1323.93     1297.31     15.83 o 
  -6   0  10      570.70      576.15      9.95 o 
  -4   0  10      246.89      250.12      6.14 o 
  -2   0  10      384.75      369.03      8.12 o 
   0   0  10     1225.59     1209.27     18.47 o 
   2   0  10      581.92      591.80     15.19 o 
   4   0  10        4.37        8.31      5.56 o 
 -15   1  10      192.82      228.84      8.52 o 
 -13   1  10       12.23       12.63      3.12 o 
 -11   1  10      383.17      361.08      7.38 o 
  -9   1  10      281.19      291.88      4.97 o 
  -7   1  10      306.48      288.41      4.92 o 
  -5   1  10       62.46       74.83      2.54 o 
  -3   1  10       17.34       19.57      1.93 o 
  -1   1  10       99.21       95.45      3.48 o 
   1   1  10      442.20      440.89      9.76 o 
   3   1  10       85.91       85.29      5.51 o 
   5   1  10        3.23        1.84      3.85 o 
 -14   2  10      163.35      179.76      7.50 o 
 -12   2  10       24.87       13.86      2.93 o 
 -10   2  10      973.22      971.74     10.71 o 
  -8   2  10      438.10      416.43      5.65 o 
  -6   2  10      543.69      546.46      6.25 o 
  -4   2  10      843.27      829.19      8.66 o 
  -2   2  10      438.69      418.48      6.75 o 
   0   2  10       17.50       18.84      2.37 o 
   2   2  10       88.93       90.43      4.41 o 
   4   2  10      148.98      162.05     10.33 o 
 -15   3  10       18.06       17.82      3.72 o 
 -13   3  10       21.87       15.95      3.35 o 
 -11   3  10      217.62      235.69      5.80 o 
  -9   3  10      549.40      533.01      6.98 o 
  -7   3  10      156.50      168.29      3.89 o 
  -5   3  10      497.60      488.99      6.41 o 
  -3   3  10      206.78      226.66      4.59 o 
  -1   3  10       17.54       12.46      2.07 o 
   1   3  10      231.04      228.97      6.49 o 
   3   3  10        3.20        7.35      3.26 o 
   5   3  10       91.94       98.30      8.46 o 
 -14   4  10      295.76      314.98      9.19 o 
 -12   4  10       82.03       98.56      5.22 o 
 -10   4  10      159.18      142.55      4.19 o 
  -8   4  10      149.07      149.35      3.93 o 
  -6   4  10      346.00      326.08      5.55 o 
  -4   4  10      119.08      115.36      3.44 o 
  -2   4  10      436.00      430.96      7.53 o 
   0   4  10      285.52      272.26      7.70 o 
   2   4  10      125.77      135.31      7.37 o 
   4   4  10        0.78        8.71      3.92 o 
 -13   5  10       65.06       67.48      5.06 o 
 -11   5  10      102.62      101.81      4.04 o 
  -9   5  10      282.20      282.06      5.77 o 
  -7   5  10       46.76       49.06      2.61 o 
  -5   5  10      371.57      361.87      6.14 o 
  -3   5  10       45.06       55.93      2.80 o 
  -1   5  10        6.67        5.05      2.04 o 
   1   5  10       10.13        3.98      2.54 o 
   3   5  10       42.44       42.16      5.68 o 
   5   5  10        3.88        4.80      8.03 o 
 -14   6  10        8.35        9.76      3.38 o 
 -12   6  10       46.99       35.54      3.79 o 
 -10   6  10       95.08      115.14      4.77 o 
  -8   6  10       91.58       97.13      3.53 o 
  -6   6  10      102.93       94.69      3.72 o 
  -4   6  10        9.03        9.78      2.12 o 
  -2   6  10      936.00      962.00     11.93 o 
   0   6  10       54.54       66.06      4.05 o 
   2   6  10       35.11       18.92      4.72 o 
   4   6  10        7.96        5.60      4.25 o 
 -13   7  10      460.22      493.95     12.47 o 
 -11   7  10       35.94       32.50      3.50 o 
  -9   7  10      243.53      243.12      6.45 o 
  -7   7  10      144.82      145.17      4.67 o 
  -5   7  10      143.32      141.25      4.52 o 
  -3   7  10      164.99      177.60      6.33 o 
  -1   7  10       81.09       82.16      4.21 o 
   1   7  10       12.24       12.57      3.73 o 
   3   7  10       19.24       21.52      6.04 o 
 -12   8  10      320.63      336.64     10.37 o 
 -10   8  10      149.38      167.40      7.20 o 
  -8   8  10      133.05      138.64      5.50 o 
  -6   8  10        7.09        4.84      2.00 o 
  -4   8  10       98.72       95.64      4.42 o 
  -2   8  10      208.30      224.48      7.50 o 
   0   8  10       18.73       20.63      3.60 o 
   2   8  10       35.43       40.30      6.25 o 
 -13   9  10       38.01       41.77      4.87 o 
 -11   9  10       33.24       26.71      4.29 o 
  -9   9  10      102.97       95.57      4.88 o 
  -7   9  10      183.74      187.44      5.96 o 
  -5   9  10        4.86        3.09      2.23 o 
  -3   9  10       36.29       28.11      3.43 o 
  -1   9  10       38.59       37.33      4.08 o 
   1   9  10       10.60        7.62      5.08 o 
   3   9  10       49.67       45.69      7.73 o 
 -12  10  10       50.38       52.05      5.25 o 
 -10  10  10        4.10        0.92      3.07 o 
  -8  10  10       20.68       18.89      3.21 o 
  -6  10  10      383.45      391.90     12.49 o 
  -4  10  10        2.79        5.34      2.71 o 
  -2  10  10      235.90      270.70      9.00 o 
   0  10  10       83.57      113.74      7.61 o 
   2  10  10        3.05       11.89      5.87 o 
 -11  11  10      105.64      125.78      9.44 o 
  -9  11  10       63.96       56.07      5.25 o 
  -7  11  10       25.43       29.41      3.88 o 
  -5  11  10        3.07        5.86      2.67 o 
  -3  11  10       26.90       38.70      4.28 o 
  -1  11  10       91.04       79.08      5.85 o 
   1  11  10        2.53       -1.73      4.35 o 
 -10  12  10      111.90      115.24      9.16 o 
  -8  12  10      304.72      326.81     13.33 o 
  -6  12  10       18.19       17.79      4.19 o 
  -4  12  10      106.02      107.36      6.48 o 
  -2  12  10        2.87        0.39      4.07 o 
   0  12  10       22.78       17.20      6.29 o 
  -7  13  10      378.58      428.48     16.61 o 
  -5  13  10       18.79        6.06      4.23 o 
  -3  13  10       81.72       93.58      7.26 o 
 -13   1  11      123.73      114.57      6.40 o 
 -11   1  11       64.67       68.75      3.86 o 
  -9   1  11       35.94       32.41      2.51 o 
  -7   1  11       49.29       46.55      2.85 o 
  -5   1  11      205.11      202.91      5.07 o 
  -3   1  11      356.37      347.89      7.10 o 
  -1   1  11      219.15      199.37      5.92 o 
   1   1  11      112.42      114.22      6.24 o 
   3   1  11       64.59       78.63      5.12 o 
 -14   2  11       59.55       55.17      5.34 o 
 -12   2  11      126.75      139.58      7.04 o 
 -10   2  11       77.84       75.81      3.64 o 
  -8   2  11      147.16      154.75      4.45 o 
  -6   2  11      170.73      171.88      4.77 o 
  -4   2  11      675.45      668.05      9.55 o 
  -2   2  11      156.85      160.80      4.94 o 
   0   2  11       36.16       33.11      3.46 o 
   2   2  11      195.80      191.55      7.56 o 
 -13   3  11      114.14      120.38      6.90 o 
 -11   3  11      141.72      127.18      5.43 o 
  -9   3  11      171.64      162.43      4.95 o 
  -7   3  11      301.73      302.00      7.59 o 
  -5   3  11      117.83      123.74      4.57 o 
  -3   3  11       26.81       23.41      2.51 o 
  -1   3  11      233.88      226.58      6.59 o 
   1   3  11      148.05      159.56      7.03 o 
   3   3  11      128.97      145.59     10.38 o 
 -14   4  11       29.42       30.99      4.70 o 
 -12   4  11       83.92       89.93      5.57 o 
 -10   4  11      128.71      126.24      4.87 o 
  -8   4  11      204.60      196.35      5.07 o 
  -6   4  11       78.31       63.99      3.51 o 
  -4   4  11      210.71      212.12      6.19 o 
  -2   4  11      108.34      118.42      4.86 o 
   0   4  11       54.04       48.56      4.21 o 
   2   4  11       70.36       75.10      6.89 o 
 -13   5  11       11.94       17.09      4.07 o 
 -11   5  11      223.00      243.59      7.64 o 
  -9   5  11      101.78       99.88      4.66 o 
  -7   5  11      264.58      278.58      6.66 o 
  -5   5  11      639.17      647.03     11.96 o 
  -3   5  11      423.55      415.02      8.62 o 
  -1   5  11       34.03       44.59      3.93 o 
   1   5  11       70.58       71.95      5.27 o 
   3   5  11       12.31       14.94      4.65 o 
 -12   6  11        4.59        7.90      3.62 o 
 -10   6  11      234.74      231.49      7.41 o 
  -8   6  11      256.04      247.58      8.55 o 
  -6   6  11       92.92       91.39      4.30 o 
  -4   6  11      125.53      130.06      5.25 o 
  -2   6  11       73.62       72.01      4.45 o 
   0   6  11       13.53       13.84      4.00 o 
   2   6  11       16.81       11.43      4.71 o 
 -13   7  11        5.15        9.90      3.76 o 
 -11   7  11       12.81       10.47      3.20 o 
  -9   7  11      147.71      123.56      6.09 o 
  -7   7  11       10.22        8.74      2.28 o 
  -5   7  11      109.88      136.15      7.17 o 
  -3   7  11        9.79        7.74      2.81 o 
  -1   7  11       13.34       21.07      3.83 o 
   1   7  11        4.64        7.92      6.40 o 
 -12   8  11        5.02        6.58      3.42 o 
 -10   8  11       88.92       82.24      6.08 o 
  -8   8  11      343.66      357.53      9.28 o 
  -6   8  11       91.07      118.38      5.34 o 
  -4   8  11      104.98      105.20      5.88 o 
  -2   8  11       74.92       84.76      5.80 o 
   0   8  11       58.18       59.49     10.66 o 
 -11   9  11      172.62      195.47     12.64 o 
  -9   9  11       73.02       77.07      5.33 o 
  -7   9  11       22.67       19.08      3.47 o 
  -5   9  11        1.09        0.79      2.68 o 
  -3   9  11       22.25       25.21      4.28 o 
  -1   9  11      354.45      360.09     13.99 o 
   1   9  11        7.82        9.43      8.04 o 
 -10  10  11       16.33       22.76      4.80 o 
  -8  10  11        9.27        9.16      3.69 o 
  -6  10  11      220.81      252.59      8.39 o 
  -4  10  11       93.14      100.99      6.75 o 
  -2  10  11      330.16      330.60     16.98 o 
   0  10  11       16.40       35.68     13.10 o 
  -9  11  11        9.46        2.93      4.38 o 
  -7  11  11      139.45      140.05      7.86 o 
  -5  11  11       49.36       58.83      5.14 o 
  -3  11  11        3.65        8.31      4.23 o 
  -6  12  11        7.65       14.04      5.05 o 
  -4  12  11      147.05      154.73      8.57 o 
 -14   0  12      816.03      950.18     31.57 o 
 -12   0  12       45.94       50.56      5.98 o 
 -10   0  12       91.77       86.14      7.56 o 
  -8   0  12      147.31      158.61      8.25 o 
  -6   0  12       86.09       83.26      6.80 o 
  -4   0  12        1.55        2.57      3.35 o 
  -2   0  12      296.52      308.72     14.01 o 
   0   0  12      271.36      275.89     12.14 o 
   2   0  12      247.34      229.94     12.59 o 
 -13   1  12       65.72       65.30      6.00 o 
 -11   1  12       65.85       61.91      4.74 o 
  -9   1  12       52.56       43.64      3.37 o 
  -7   1  12        4.20        4.42      2.57 o 
  -5   1  12       79.36       79.03      4.75 o 
  -3   1  12      203.81      214.18      6.55 o 
  -1   1  12       52.82       48.59      4.29 o 
   1   1  12      194.31      190.42      8.15 o 
 -12   2  12        8.43        9.53      4.24 o 
 -10   2  12        8.12       11.73      2.64 o 
  -8   2  12      151.91      155.77      5.62 o 
  -6   2  12      127.66      118.22      5.73 o 
  -4   2  12      274.65      254.76      7.51 o 
  -2   2  12      232.30      242.25      7.91 o 
   0   2  12      311.42      313.68      9.99 o 
 -13   3  12      124.11      130.21      8.25 o 
 -11   3  12       86.63       78.20      5.43 o 
  -9   3  12       83.42       85.34      4.71 o 
  -7   3  12      108.78      109.27      5.12 o 
  -5   3  12        3.76        5.25      2.89 o 
  -3   3  12      235.69      242.58      7.93 o 
  -1   3  12       47.85       48.09      4.64 o 
   1   3  12      139.36      125.33      6.47 o 
 -12   4  12      131.86      139.67      7.99 o 
 -10   4  12      386.92      380.84      9.70 o 
  -8   4  12      309.45      277.93      8.43 o 
  -6   4  12       25.61       27.05      3.43 o 
  -4   4  12        0.50        4.24      2.62 o 
  -2   4  12       51.24       60.24      5.10 o 
   0   4  12      163.36      190.81      9.35 o 
 -11   5  12      121.87      136.14      7.10 o 
  -9   5  12      221.03      233.40      7.63 o 
  -7   5  12      374.49      361.80      9.40 o 
  -5   5  12      369.65      368.01     10.09 o 
  -3   5  12      130.55      128.71      7.01 o 
  -1   5  12       18.73       25.40      5.59 o 
   1   5  12       12.51       17.34      5.42 o 
 -12   6  12        9.58       15.90      4.20 o 
 -10   6  12      124.90      135.18      7.02 o 
  -8   6  12      262.09      279.71      9.01 o 
  -6   6  12       14.54       15.82      3.24 o 
  -4   6  12       50.44       43.94      4.50 o 
  -2   6  12      107.17      107.37      6.57 o 
   0   6  12      112.48      109.62      9.81 o 
 -11   7  12       37.98       26.03      4.79 o 
  -9   7  12       11.09        9.86      3.54 o 
  -7   7  12       66.50       61.00      5.45 o 
  -5   7  12       65.06       60.84      5.08 o 
  -3   7  12      378.16      397.98     13.63 o 
  -1   7  12      229.03      252.64     13.13 o 
 -10   8  12      101.57      110.82      6.90 o 
  -8   8  12        0.32       -0.80      3.73 o 
  -6   8  12      230.32      235.68      9.31 o 
  -4   8  12      166.98      163.21      9.83 o 
  -2   8  12       23.38       56.08      7.38 o 
  -9   9  12       27.63       29.45      5.30 o 
  -7   9  12       70.53       78.29      6.38 o 
  -5   9  12       66.17       63.09      6.19 o 
  -3   9  12      135.69      135.74     11.11 o 
  -6  10  12       14.43       18.54      4.26 o 
 -11   1  13       88.21       96.00      6.85 o 
  -9   1  13       11.79        9.37      3.37 o 
  -7   1  13       40.16       38.87      4.29 o 
  -5   1  13      260.54      283.12     11.80 o 
  -3   1  13       12.64        8.59      4.11 o 
  -1   1  13       14.68       14.12      3.83 o 
 -12   2  13      133.01      140.02      7.45 o 
 -10   2  13       35.13       28.16      4.35 o 
  -8   2  13        5.11        8.15      3.26 o 
  -6   2  13      138.49      133.82      7.53 o 
  -4   2  13       70.35       70.00      5.83 o 
  -2   2  13       16.99       18.13      4.59 o 
 -11   3  13      316.74      329.46     10.45 o 
  -9   3  13       19.47       21.60      3.75 o 
  -7   3  13       42.83       37.89      4.82 o 
  -5   3  13      153.46      160.38      7.34 o 
  -3   3  13       57.17       56.61      5.75 o 
  -1   3  13       93.17       91.06      9.49 o 
 -10   4  13      291.95      300.89     10.83 o 
  -8   4  13       26.30       23.55      4.07 o 
  -6   4  13       14.90       14.64      4.14 o 
  -4   4  13      163.75      174.41      9.42 o 
  -2   4  13       21.90       27.76      5.10 o 
  -9   5  13        3.62        6.05      3.86 o 
  -7   5  13      226.84      227.63     10.37 o 
  -5   5  13       52.50       50.40      5.55 o 
  -3   5  13       14.11       14.41      4.86 o 
 -10   6  13       42.43       38.13      5.02 o 
  -8   6  13      100.12      102.10      6.64 o 
  -6   6  13      150.04      166.07      8.89 o 
  -4   6  13       71.17       69.56      7.43 o 
  -7   7  13       17.19        4.41      4.24 o 
  -5   7  13       46.84       59.60      6.40 o 
  -8   0  14       25.12       18.31      8.86 o 
  -6   0  14       35.00       39.02      9.33 o 
  -9   1  14       73.89       72.42      7.04 o 
  -7   1  14        6.22        4.33      5.60 o 
  -5   1  14       32.78       23.66      5.77 o 
  -8   2  14       75.49       64.95      9.19 o 
  -6   2  14        7.14       11.51      4.87 o 
                                                 
